# Supplementary material for: A systems-based framework to computationally describe putative transcription factors and signaling pathways regulating glycan biosynthesis
Source: Beilstein J Org Chem. 2021 Jul 22;17:1712–24. doi: 10.3762/bjoc.17.119 (PMC8313979; doi:10.3762/bjoc.17.119)
Supplement: File 3 — Supplementary tables. [file Beilstein_J_Org_Chem-17-1712-s003.zip › Table_S9.xlsx]

## Sheet: CistromeCancer_AllTFGlycogene
All TF–glycogene relationships from Cistrome Cancer DB across all cancer types
TF	gene	ctype	RP	cor
AEBP2	DPM1	ACC	0.972409	0.359232
AEBP2	UGP2	ACC	0.990767	-0.365974
AFF4	MAN1A2	ACC	0.790852	0.629047
AFF4	STT3B	ACC	0.964623	0.425235
AFF4	NEU3	ACC	0.916846	0.612973
AFF4	DPM2	ACC	0.836966	0
AFF4	FUT11	ACC	0.93091	0
AFF4	MAN2A1	ACC	0.757784	0.721138
AFF4	ACER2	ACC	0.903425	0
AFF4	COG5	ACC	0.977775	0
AFF4	B3GAT3	ACC	0.995491	0
AFF4	UGCG	ACC	0.728849	0
AFF4	DPM3	ACC	0.645909	0
AFF4	GALNT10	ACC	0.971495	0
AFF4	GALK1	ACC	0.829128	0
AFF4	UGGT1	ACC	0.775177	0
AFF4	SLC35A3	ACC	0.834335	0
AFF4	SLC35D1	ACC	0.712154	0
AFF4	ALG10	ACC	0.735023	0
AFF4	SLC35E1	ACC	0.986418	0
AFF4	TSTA3	ACC	0.934078	0
AFF4	SLC35A5	ACC	0.826874	0.463727
AFF4	B4GALT7	ACC	0.952759	0
AFF4	ALG3	ACC	0.984969	0
AFF4	GFPT1	ACC	0.872826	0
AFF4	PMM1	ACC	0.836	0
AFF4	ALG10B	ACC	0.804219	0
AFF4	SLC35F5	ACC	0.735023	0
AFF4	COG6	ACC	0.790852	0.634851
AFF4	HS2ST1	ACC	0.707805	0
AFF4	GANAB	ACC	0.999356	0
AFF4	GMPPA	ACC	0.871108	0
AFF4	RFNG	ACC	0.863539	0
AFF4	CHSY1	ACC	0.933487	0
AFF4	PIGK	ACC	0.757784	0
AFF4	CSGALNACT2	ACC	0.804219	0
AFF4	LAMP2	ACC	0.810876	0.53835
AFF4	GNE	ACC	0.839328	0
AFF4	NDST2	ACC	0.89548	0
AFF4	NANS	ACC	0.757784	0
AFF4	UGDH	ACC	0.835141	0
AFF4	SLC35E3	ACC	0.87449	0
AFF4	GPAA1	ACC	0.914591	0
AFF4	OGT	ACC	0.804219	0
AFF4	MGAT2	ACC	0.943848	0
AFF4	PIGO	ACC	0.960704	0
AFF4	B3GALT6	ACC	0.807816	0
AFF4	FAM20B	ACC	0.495061	0
AFF4	GLCE	ACC	0.775177	0
AFF4	MAN1A1	ACC	0.804219	0
AFF4	UGP2	ACC	0.745544	0
AFF4	COG8	ACC	0.990176	0
AFF4	ST6GALNAC6	ACC	0.661907	0
AFF4	NEU1	ACC	0.957	0
AFF4	GBA	ACC	0.99898	0
AFF4	GALE	ACC	0.678334	0
AFF4	NAGLU	ACC	0.934507	0
AFF4	B4GALT3	ACC	0.97944	0
AFF4	B3GALT4	ACC	0.900097	0
AFF4	SLC35A4	ACC	0.95335	0
AFF4	PIGA	ACC	0.775177	0
AFF4	C1GALT1	ACC	0.708986	0
AFF4	HYAL3	ACC	0.989693	0
AHR	UGT1A6	ACC	0.934725	0.397547
AHR	HAS2	ACC	0.912609	0.523289
AHR	FUT8	ACC	0.951312	0.42091
ALKBH3	GANAB	ACC	0.969295	0.283499
ALKBH3	B3GALT4	ACC	0.9679	0.372518
ALKBH3	GALK2	ACC	0.995008	0.367937
ALKBH3	DPAGT1	ACC	1	0.339545
ALKBH3	UGP2	ACC	0.980514	0.29963
ARID2	NAGK	ACC	0.978421	-0.409758
ARNT2	ALG10B	ACC	0.958291	0
ARNT2	GLCE	ACC	0.963551	0
ARNT2	FUCA1	ACC	0.975146	0
ARNT2	PIGO	ACC	0.999893	0
ARNT2	NAGK	ACC	0.948145	0
ARNT2	MAN2B1	ACC	0.90955	0
ARNT2	GANAB	ACC	0.937302	0
ARNT2	RTF1	ACC	0.912878	0
ARNT2	HYAL2	ACC	0.935155	0
ARNT2	PIGB	ACC	0.955231	0
ARNT2	SLC35A5	ACC	0.963551	0
ARNT2	HEXA	ACC	0.974126	0
ARNT2	GPI	ACC	0.93129	0
ARNT2	CHST5	ACC	0.93129	0
ARNT2	GALK2	ACC	0.973697	0
ARNT2	ALG10	ACC	0.963551	0
ARNT2	ASAH1	ACC	0.963551	0
ARNT2	CHST12	ACC	0.98352	0
ASCL2	LFNG	ACC	0.997638	0
ASCL2	GM2A	ACC	0.939879	0
ASCL2	CTSA	ACC	0.9803	0
ASCL2	UGDH	ACC	0.987332	0
ASCL2	GCNT3	ACC	0.973912	0
ASCL2	GALK2	ACC	0.960062	0
ASCL2	B3GAT3	ACC	0.973751	0
ASCL2	KHK	ACC	0.941113	0
ASCL2	FUT11	ACC	0.945515	0
ASCL2	DPM2	ACC	0.927264	0
ASCL2	ST6GAL1	ACC	0.980192	0
ASCL2	ST6GALNAC4	ACC	0.920554	0
ASCL2	B3GNT9	ACC	0.997584	0
ASCL2	NEU1	ACC	0.982715	0
ASCL2	GLB1	ACC	0.975254	0
ASCL2	B3GNT2	ACC	0.959633	0
ASCL2	MGAT2	ACC	0.971711	0
ASCL2	MGAT4A	ACC	0.90445	0
ASCL2	TPST2	ACC	0.988029	0
ASCL2	MOGS	ACC	0.984809	0
ASCL2	EXTL3	ACC	0.942885	0
ASCL2	B4GALNT4	ACC	0.89935	0
ASCL2	MAN1B1	ACC	0.930485	0
ASCL2	SLC35B1	ACC	0.998712	0
ATF1	SLC35A5	ACC	0.902298	0.512404
ATF1	STT3B	ACC	0.699002	0.526856
ATF1	ALG10	ACC	0.419583	0
ATF1	SLC35A3	ACC	0.669476	0.530071
ATF1	ALG10B	ACC	0.39505	0
ATF1	DPM3	ACC	0.869873	0
ATF1	GMPPA	ACC	0.938748	0
ATF1	FUT11	ACC	0.774157	0
ATF1	B3GAT3	ACC	0.918188	0
ATF1	DPM2	ACC	0.952759	0
ATF1	SLC35E3	ACC	0.628409	0
ATF1	HS2ST1	ACC	0.569465	0
ATF1	SLC35F5	ACC	0.687621	0
ATF1	MAN2A1	ACC	0.637857	0
ATF1	GALNT4	ACC	0.646446	0
ATF1	B4GALT7	ACC	0.442989	0
ATF1	PIGK	ACC	0.398325	0
ATF1	RFNG	ACC	0.452706	0
ATF1	NEU3	ACC	0.613324	0
ATF1	RTF1	ACC	0.880664	0
ATF1	PIGQ	ACC	0.841905	0
ATF1	GLCE	ACC	0.505637	0
ATF1	MGAT2	ACC	0.859513	0
ATF1	FAM20B	ACC	0.690949	0
ATF1	LAMP2	ACC	0.867726	0
ATF1	MAN1A1	ACC	0.578806	0
ATF1	GANAB	ACC	0.974715	0
ATF1	COG3	ACC	0.500537	0
ATF1	GALK1	ACC	0.759394	0
ATF1	CSGALNACT2	ACC	0.621323	0
ATF1	UGCG	ACC	0.483197	0
ATF1	GNB1	ACC	0.983573	0
ATF1	XYLT2	ACC	0.76487	0
ATF1	B3GNT2	ACC	0.471495	0
ATF1	GNPNAT1	ACC	0.418832	0
ATF1	B4GALT2	ACC	0.89548	0
ATF1	FKTN	ACC	0.41341	0
ATF1	GNS	ACC	0.482285	0
ATF1	MAN1A2	ACC	0.339596	0
ATF1	PIGO	ACC	0.992216	0.454538
ATF1	ALG12	ACC	0.365793	0
ATF1	NAGLU	ACC	0.931501	0
ATF1	UGDH	ACC	0.572579	0
ATF1	GALC	ACC	0.90117	0
ATF1	DPM1	ACC	0.886085	0
ATF1	MOGS	ACC	0.979117	0
ATF1	CHSY1	ACC	0.92114	0
ATF1	UGGT2	ACC	0.693633	0
ATF1	GALNS	ACC	0.881254	0
ATF1	ARSA	ACC	0.613002	0
ATF1	GFPT1	ACC	0.663839	0
ATF1	GPAA1	ACC	0.95598	0
ATF1	EXTL2	ACC	0.611875	0
ATF1	GALK2	ACC	0.59475	0
ATF1	MAN1B1	ACC	0.880073	0
ATF1	ALG3	ACC	0.894299	0
ATF1	B4GALT6	ACC	0.352051	0
ATF1	SLC17A5	ACC	0.659223	0
ATF1	PIGN	ACC	0.283068	0
ATF1	POFUT2	ACC	0.706302	0
ATF1	SLC35C2	ACC	0.8637	0
ATF1	FKRP	ACC	0.779096	0
ATF1	GALT	ACC	0.836214	0
ATF1	NDST2	ACC	0.649238	0
ATF1	OGT	ACC	0.702115	0
ATF1	MAN2A2	ACC	0.950827	0
ATF1	GNE	ACC	0.621323	0
ATF1	C1GALT1	ACC	0.803844	0
ATF1	GALNT1	ACC	0.288222	0
ATF1	CHPF	ACC	0.907666	0
ATF1	UGGT1	ACC	0.439768	0
ATF1	ST8SIA4	ACC	0.118155	0
ATF1	RPN2	ACC	0.96822	0
ATF1	B4GALT5	ACC	0.502362	0
ATF1	B4GALT1	ACC	0.828967	0
ATF1	MAN2B1	ACC	0.908847	0
ATF1	GALNT6	ACC	0.859244	0
ATF1	DSE	ACC	0.927636	0
ATF1	PIGM	ACC	0.662122	0
ATF1	B3GNT5	ACC	0.683917	0
ATF1	RENBP	ACC	0.521688	0
ATF1	PIGB	ACC	0.826981	0
ATF1	SGSH	ACC	0.517554	0
ATF1	FPGT	ACC	0.390541	0
ATF1	B3GNT9	ACC	0.537148	0
ATF1	IDUA	ACC	0.613807	0
ATF1	SLC35A4	ACC	0.925059	0
ATF1	COG2	ACC	0.618961	0
ATF1	CMAS	ACC	0.727131	0
ATF7IP	ALG10	ACC	0.916474	0.596927
ATF7IP	ALG10B	ACC	0.928284	0.558947
ATRX	GALK1	ACC	0.989264	-0.425349
AUTS2	FKTN	ACC	0.933813	0
AUTS2	TSTA3	ACC	0.96586	0
AUTS2	POFUT2	ACC	0.914381	0
AUTS2	GAL3ST4	ACC	0.9628	0
AUTS2	UGGT2	ACC	0.934833	0
AUTS2	GNE	ACC	0.932095	0
AUTS2	MANBA	ACC	0.942831	0
AUTS2	EXT2	ACC	0.95405	0
AUTS2	FUT11	ACC	0.971711	0
AUTS2	MPI	ACC	0.99737	0
AUTS2	GALNT11	ACC	0.914381	0
AUTS2	FUT10	ACC	0.974341	0
AUTS2	DAD1	ACC	0.92823	0
AUTS2	PIGP	ACC	0.945461	0
AUTS2	PIGY	ACC	0.958506	0
AUTS2	ALG5	ACC	0.936175	0
AUTS2	B3GNT9	ACC	0.970476	0
AUTS2	B3GALT6	ACC	0.989264	0
AUTS2	MAN1B1	ACC	0.982339	0
AUTS2	SLC35E3	ACC	0.995437	0
BARX1	MAN1B1	ACC	0.968061	0
BARX1	GLCE	ACC	0.970369	0
BARX1	STT3B	ACC	0.998873	0
BARX1	NANS	ACC	0.92721	0
BARX1	ST3GAL2	ACC	0.951312	0
BARX1	FUT1	ACC	0.956627	0
BARX1	MOGS	ACC	0.990123	0
BARX1	ST6GALNAC1	ACC	0.949702	0
BARX1	PIGM	ACC	0.988835	0
BARX1	SLC35B1	ACC	0.958935	0
BARX1	HYAL1	ACC	0.991733	0
BARX1	FUT2	ACC	0.992163	0
BARX1	HYAL3	ACC	0.994578	0
BARX1	DPAGT1	ACC	1	0
BARX1	UGDH	ACC	0.971389	0
BARX2	FUT2	ACC	0.979011	0
BARX2	DPAGT1	ACC	0.990874	0
BARX2	DSE	ACC	0.992539	0
BARX2	B3GNT8	ACC	0.953728	0
BARX2	FUT8	ACC	0.903054	0
BARX2	UGP2	ACC	0.927693	0
BARX2	GALK2	ACC	0.953299	0
BARX2	RPN2	ACC	0.942187	0
BARX2	GLA	ACC	0.952977	0
BARX2	CTSA	ACC	0.956251	0
BARX2	SLC35B1	ACC	0.967363	0
BARX2	MAN2B1	ACC	0.98089	0
BARX2	NEU1	ACC	0.985184	0
BARX2	PIGN	ACC	0.927693	0
BARX2	STT3A	ACC	0.942187	0
BARX2	B4GALT3	ACC	0.96951	0
BARX2	MOGS	ACC	0.985184	0
BARX2	HS3ST3B1	ACC	0.922111	0
BARX2	GBA	ACC	0.995706	0
BATF3	HK3	ACC	0.987868	0
BATF3	MGAT1	ACC	0.980783	0
BATF3	ST8SIA4	ACC	0.950668	0
BATF3	CHST11	ACC	0.94369	0
BATF3	DSE	ACC	0.9876	0
BATF3	TPST2	ACC	0.993773	0
BATF3	SLC35A5	ACC	0.982339	0
BATF3	PIGN	ACC	0.921144	0
BATF3	PIGM	ACC	0.963605	0
BATF3	B3GNT5	ACC	0.978797	0
BATF3	MGAT4A	ACC	0.98293	0
BATF3	HAS1	ACC	0.952225	0
BATF3	GCNT2	ACC	0.989586	0
BATF3	ST6GAL1	ACC	0.981803	0
BATF3	HEXB	ACC	0.972677	0
BATF3	NAAA	ACC	0.982178	0
BATF3	CHSY1	ACC	0.938698	0
BATF3	B4GALT5	ACC	0.979333	0
BATF3	FKRP	ACC	0.961995	0
BATF3	ASAH1	ACC	0.960223	0
BATF3	GALC	ACC	0.999785	0
BATF3	POFUT1	ACC	0.956895	0
BATF3	SLC35B2	ACC	0.97987	0
BATF3	CSGALNACT2	ACC	0.971442	0
BATF3	GFPT1	ACC	0.917763	0
BATF3	ST3GAL6	ACC	0.931236	0
BATF3	RPN1	ACC	0.955875	0
BATF3	GCNT1	ACC	0.9949	0
BATF3	GALNT1	ACC	0.972087	0
BCAT1	POMT1	ACC	0.978797	0.372717
BCAT1	GMDS	ACC	0.996135	0.326543
BCAT1	UGT1A6	ACC	0.986902	-0.336165
BCAT1	B4GALT3	ACC	0.998658	0.306543
BCAT1	MAN1B1	ACC	0.985882	0.471977
BCAT1	PIGO	ACC	0.992914	0.381679
BCLAF1	ALG3	ACC	0.990338	-0.353172
BCLAF1	GANAB	ACC	0.99227	0.400228
BCLAF1	GBA	ACC	0.998068	-0.336131
BCLAF1	GNPDA1	ACC	0.95099	-0.387397
BCLAF1	GBGT1	ACC	0.955929	-0.378834
BCOR	MGAT2	ACC	0.984487	0.448592
BCOR	ST3GAL2	ACC	0.994149	0.419687
BRD7	UGGT2	ACC	0.993612	0.458919
BRD7	C1GALT1C1	ACC	0.926083	0.626174
C17orf49	B3GAT3	ACC	0.988029	0.419374
C17orf49	TSTA3	ACC	0.950668	0.430128
C17orf49	HYAL2	ACC	0.973429	0.479431
C17orf49	MAN2B1	ACC	0.953084	0.382987
CAMTA2	ALG2	ACC	0.938376	0.401764
CAMTA2	B3GNT3	ACC	0.972248	-0.448927
CASP8AP2	ALG10B	ACC	0.973643	0
CASP8AP2	ALG10	ACC	0.966826	0
CASP8AP2	SLC35A5	ACC	0.980944	0
CASP8AP2	SLC35B4	ACC	0.980944	0
CASP8AP2	NDST2	ACC	0.983091	0
CASP8AP2	RTF1	ACC	0.923989	0
CASP8AP2	B3GAT3	ACC	0.925707	0
CASP8AP2	CTSA	ACC	0.991304	0
CBFA2T3	LFNG	ACC	0.992216	0.303926
CBFA2T3	B4GALT5	ACC	0.962156	-0.378606
CBFA2T3	TPST2	ACC	0.980031	-0.386771
CBX4	FUT2	ACC	0.945783	0.617724
CBX6	UGGT1	ACC	0.946696	0
CBX6	ST3GAL2	ACC	0.940577	0
CBX6	ALG10	ACC	0.943905	0
CBX6	PIGG	ACC	0.975844	0
CBX6	CSGALNACT1	ACC	0.939181	0
CBX6	GANAB	ACC	0.9825	0
CBX6	B3GAT3	ACC	0.929089	0
CBX6	COG8	ACC	0.959955	0
CBX6	RTF1	ACC	0.968222	0
CBX6	EXTL1	ACC	0.919158	0
CBX6	CHST6	ACC	0.920339	0
CBX6	GUSB	ACC	0.989855	0
CBX6	UXS1	ACC	0.926405	0
CBX6	FUT1	ACC	0.965323	0
CBX6	LAMP1	ACC	0.954157	0
CCDC101	ALG10	ACC	0.950507	-0.42239
CCDC101	GANAB	ACC	0.982769	-0.43926
CCDC101	FUT1	ACC	0.987493	0.369787
CCNT2	DPM2	ACC	0.937087	0
CCNT2	MGAT1	ACC	0.991841	0
CCNT2	GBA	ACC	0.979441	0
CCNT2	FAM20B	ACC	0.951742	0
CCNT2	PIGW	ACC	0.945837	0
CCNT2	MAN2B1	ACC	0.976166	0
CCNT2	B4GALNT4	ACC	0.939396	0
CD59	LAMP2	ACC	0.944495	0.445292
CD59	EXTL2	ACC	0.996672	-0.582959
CDK12	DPM3	ACC	0.980031	0
CDK12	PIGO	ACC	0.998873	0
CDK12	GANAB	ACC	0.999141	0
CDK12	ACER2	ACC	0.936765	0
CDK12	SLC35E1	ACC	0.988888	0
CDK12	COG8	ACC	0.993612	0
CDK12	PIGM	ACC	0.951259	0
CDK12	TSTA3	ACC	0.987385	0
CDK12	NEU3	ACC	0.896559	0
CDK12	ST3GAL3	ACC	0.986902	0
CDK12	GMPPA	ACC	0.938912	0
CDK12	HYAL2	ACC	0.991572	0
CDK2	RPN1	ACC	1	0
CDK2	GANAB	ACC	1	0
CDK2	B3GNT4	ACC	1	0
CDK2	GLA	ACC	1	0
CDK2	MOGS	ACC	1	0
CDK2	PIGW	ACC	1	0
CDK2	POMGNT1	ACC	1	0
CDK8	STT3B	ACC	0.862787	0
CDK8	NEU3	ACC	0.729976	0
CDK8	MAN1A2	ACC	0.913893	0
CDK8	COG3	ACC	0.512293	0
CDK8	DPM3	ACC	0.924254	-0.532632
CDK8	FUT11	ACC	0.947713	0
CDK8	SLC35A3	ACC	0.684185	0
CDK8	UGGT2	ACC	0.637642	0
CDK8	COG5	ACC	0.847273	0
CDK8	UGGT1	ACC	0.635334	0
CDK8	SLC35D1	ACC	0.917221	0
CDK8	RFNG	ACC	0.978205	0
CDK8	HS2ST1	ACC	0.722998	0
CDK8	RTF1	ACC	0.877496	0
CDK8	GANAB	ACC	0.998282	0
CDK8	SLC35E3	ACC	0.784303	0
CDK8	GFPT1	ACC	0.731157	0
CDK8	SLC35F5	ACC	0.650795	0
CDK8	ALG10	ACC	0.59985	0
CDK8	POFUT1	ACC	0.771044	0
CDK8	B3GAT3	ACC	0.994149	0
CDK8	SLC35B4	ACC	0.726702	0
CDK8	MAN2A1	ACC	0.624007	0
CDK8	UGCG	ACC	0.746564	0
CDK8	PIGO	ACC	0.993612	0
CDK8	SLC35E1	ACC	0.607473	0
CDK8	ALG5	ACC	0.813936	0
CDK8	PIGN	ACC	0.869122	0
CDK8	FUT10	ACC	0.919583	0
CDK8	PIGW	ACC	0.92463	0
CDK8	COG6	ACC	0.380878	0
CDK8	MGAT2	ACC	0.850279	0
CDK8	FAM20B	ACC	0.920281	0
CDK8	B4GALT7	ACC	0.913517	0
CDK8	ACER2	ACC	0.526466	0
CDK8	UGDH	ACC	0.797348	0
CDK8	UGP2	ACC	0.673824	0
CDK8	NAGK	ACC	0.698787	0
CDK8	COG2	ACC	0.644245	0
CDK8	UST	ACC	0.781404	0
CDK8	IDUA	ACC	0.464408	0
CDK8	OGT	ACC	0.860371	0
CDK8	ALG12	ACC	0.541604	0
CDK8	DPM2	ACC	0.580309	0
CDK8	B3GALNT2	ACC	0.622021	0
CDK8	GNPNAT1	ACC	0.720689	0
CDK8	GNB1	ACC	0.79155	0
CDK8	GMPPA	ACC	0.563399	0
CDK8	FPGT	ACC	0.644245	0
CDK8	B3GALT4	ACC	0.99737	0
CDK8	DPM1	ACC	0.809266	0
CDK8	SLC35A5	ACC	0.606667	0
CDK8	B3GALT6	ACC	0.692613	0
CDK8	RPN2	ACC	0.626423	0
CDK8	LAMP1	ACC	0.610157	0
CDK8	PIGK	ACC	0.643333	0
CDK8	ALG9	ACC	0.75204	0
CDK8	GALNT7	ACC	0.582242	0
CDK8	MAN2A2	ACC	0.950236	0
CDK8	COG8	ACC	0.954692	0
CDK8	MGAT1	ACC	0.9621	0
CDK8	SLC17A5	ACC	0.724125	0
CDK8	GLCE	ACC	0.595823	0
CDK8	ALG10B	ACC	0.606184	0
CDK8	PIGM	ACC	0.616652	0
CDK8	C1GALT1	ACC	0.926723	0
CDK8	EXTL2	ACC	0.724823	0
CDK8	NANS	ACC	0.568338	0
CDK8	DSE	ACC	0.749624	0
CDK8	NEU1	ACC	0.837771	0
CDK8	CHST12	ACC	0.734486	0
CDK8	GALK1	ACC	0.962207	0
CDK8	NAGLU	ACC	0.87916	0
CDK8	LAMP2	ACC	0.465106	0
CDK8	GBA	ACC	0.999732	0
CDK8	GLB1	ACC	0.592334	0
CDK8	B3GNT5	ACC	0.470689	0
CDK8	B4GALT2	ACC	0.566566	0
CDK8	ARSA	ACC	0.493397	0
CDK8	CHST14	ACC	0.573277	0
CDK8	HYAL2	ACC	0.871913	0
CDK8	GNPDA1	ACC	0.578001	0
CDK8	GMDS	ACC	0.616599	0
CDK8	GPI	ACC	0.660511	0
CDK8	CTSA	ACC	0.938533	0
CDK8	CHSY1	ACC	0.695727	0
CEBPD	HS3ST3B1	ACC	0.907671	-0.36856
CEBPD	SLC35A2	ACC	0.967094	-0.283784
CEBPG	SLC35B4	ACC	0.940899	0.428791
CEBPG	DSE	ACC	0.957861	0.303585
CEBPG	OGT	ACC	0.973214	0.293627
CEBPG	GPAA1	ACC	0.936282	-0.345064
CEBPZ	PIGQ	ACC	0.996618	-0.452376
CEBPZ	CTSA	ACC	0.972999	-0.617838
CEBPZ	CHST6	ACC	0.947984	-0.645462
CEBPZ	GAL3ST4	ACC	0.952118	-0.556102
CENPA	KHK	ACC	1	0
CENPA	SLC35B1	ACC	1	0
CENPA	ST3GAL5	ACC	1	0
CENPA	GANAB	ACC	1	0
CENPA	SLC35A2	ACC	1	0
CENPA	GNB1	ACC	1	0
CHD3	FUT4	ACC	0.9803	0
CHD3	ST8SIA6	ACC	0.994525	0
CHD4	NEU3	ACC	0.95609	0.488137
CHD4	GNPDA1	ACC	0.992592	0.391977
CHD5	B3GNT4	ACC	0.922325	0
CHD5	NAGLU	ACC	0.952225	0
CLOCK	B3GAT3	ACC	0.984379	0
CLOCK	DPM3	ACC	0.956305	0
CLOCK	FUT11	ACC	0.920393	0
CLOCK	GANAB	ACC	0.988781	0
CLOCK	FAM20B	ACC	0.934618	0
CLOCK	B3GALT6	ACC	0.954963	0
CLOCK	PIGO	ACC	0.973965	0
CLOCK	GPAA1	ACC	0.980192	0
CLOCK	HYAL2	ACC	0.997048	0
CLOCK	GFPT1	ACC	0.935638	0
CLOCK	SLC35B2	ACC	0.946696	0
CLOCK	B4GALT3	ACC	0.988351	0
CLOCK	UGT1A6	ACC	0.947501	0
CLOCK	SLC35D2	ACC	0.987063	0
CREB1	DPM3	ACC	0.962907	0
CREB1	B3GAT3	ACC	0.981749	0
CREB1	DPM2	ACC	0.944227	0
CREB1	FUT11	ACC	0.951044	0
CREB1	GALE	ACC	0.979494	0
CREB1	GALK1	ACC	0.961941	0
CREB1	RFNG	ACC	0.951151	0
CREB1	GANAB	ACC	0.990499	0
CREB1	SLC35A2	ACC	0.965323	0
CREB1	NEU1	ACC	0.942616	0
CREB1	GPAA1	ACC	0.956466	0
CREB1	MGAT2	ACC	0.95711	0
CREB1	MAN1B1	ACC	0.973429	0
CREB3	PIGO	ACC	0.948682	0.419801
CREB3	ALG2	ACC	0.985345	0.532205
CREB3L4	B4GALT3	ACC	0.941865	0
CREB3L4	GALNT10	ACC	0.978152	0
CREB3L4	ALG10B	ACC	0.993183	0
CREB3L4	GMPPA	ACC	0.987117	0
CREB3L4	MOGS	ACC	0.968758	0
CREB3L4	GAL3ST4	ACC	0.948575	0
CREB3L4	GALNT4	ACC	0.952547	0
CREB3L4	HEXB	ACC	0.897257	0
CREB3L4	ST6GALNAC1	ACC	0.935101	0
CREB3L4	HYAL2	ACC	0.91991	0
CREB3L4	B4GALNT3	ACC	0.911697	0
CREB3L4	GCNT3	ACC	0.947179	0
CREB3L4	CHPF	ACC	0.909335	0
CREB3L4	GAL3ST3	ACC	0.904665	0
CREB3L4	PAPSS2	ACC	0.924902	0
CREB3L4	FUT10	ACC	0.960492	0
CREB3L4	B3GNT3	ACC	0.975683	0
CREB3L4	GNE	ACC	0.948414	0
CREB3L4	SLC35B1	ACC	0.988835	0
CREM	GCNT3	ACC	0.954104	-0.467264
CREM	CTSA	ACC	0.962317	-0.387055
CSNK2A1	SLC35E3	ACC	0.97316	0.42256
CSNK2A1	C1GALT1C1	ACC	0.981749	0.370782
CSNK2A1	COG7	ACC	0.967041	0.485917
CSNK2A1	SLC35A2	ACC	0.999463	0.329587
CTBP1	CHST12	ACC	0.936819	0.389758
CTBP2	PIGM	ACC	0.971818	0
CTBP2	MAN1A2	ACC	0.96645	0
CTBP2	PIGO	ACC	0.999087	0
CTBP2	SMPD1	ACC	0.970583	0
CTBP2	HS3ST1	ACC	0.988566	0
CTBP2	COG3	ACC	0.942992	0
CTBP2	FUT8	ACC	0.993612	0
CTBP2	GANAB	ACC	0.95142	0
CTBP2	GNE	ACC	0.931075	0
CTBP2	ST6GALNAC3	ACC	0.984111	0
CTBP2	ACER2	ACC	0.981695	0
CTBP2	UGT8	ACC	0.988244	0
CTBP2	CHST9	ACC	0.935906	0
CTBP2	B3GALT4	ACC	0.967363	0
CTBP2	GALE	ACC	0.962854	0
CTBP2	B4GALT5	ACC	0.941435	0
CTBP2	FUT10	ACC	0.951849	0
CTBP2	POFUT1	ACC	0.932149	0
CTBP2	SULF1	ACC	0.951205	0
CTBP2	PMM1	ACC	0.976757	0
CTBP2	KHK	ACC	0.968705	0
CTBP2	SLC35E4	ACC	0.988029	0
CTCF	GALK1	ACC	0.998229	-0.32495
CTCF	HYAL3	ACC	0.97783	-0.325405
DAXX	DAD1	ACC	0.932041	0.562361
DAXX	HYAL3	ACC	0.961082	0.493229
DAXX	CTSA	ACC	0.907671	-0.450839
DAXX	MGAT2	ACC	0.957861	0.371238
DBP	B4GALT1	ACC	0.986634	-0.248819
DCP1A	STT3B	ACC	0.955607	0
DCP1A	SLC35D1	ACC	0.957861	0
DCP1A	B3GAT3	ACC	0.972409	0
DCP1A	GANAB	ACC	0.994793	0
DCP1A	NANS	ACC	0.960492	0
DCP1A	ALG3	ACC	0.953889	0
DCP1A	GBA	ACC	0.999195	0
DCP1A	NAGA	ACC	0.993666	0
DCP1A	PIGN	ACC	0.958828	0
DCP1A	EXTL2	ACC	0.954909	0
DCP1A	NEU1	ACC	0.966987	0
DCP1A	PIGO	ACC	0.958183	0
DCP1A	UAP1	ACC	0.967255	0
DCP1A	MOGS	ACC	0.986419	0
DDIT3	NAGLU	ACC	0.952386	0.293855
DDIT3	GM2A	ACC	0.955822	0.401849
DDIT3	NPL	ACC	0.92823	0.344267
DDIT3	CTNS	ACC	0.932256	0.333428
DDX5	ST3GAL5	ACC	0.94165	0.365661
DEK	ALG10	ACC	0.945193	0
DEK	STT3B	ACC	0.988513	0
DEK	ALG10B	ACC	0.996189	0
DEK	SLC35B3	ACC	0.954748	0
DEK	B3GNT5	ACC	0.97724	0
DEK	PIGK	ACC	0.947448	0
DEK	COG5	ACC	0.980246	0
DEK	FPGT	ACC	0.964786	0
DEK	GALNT3	ACC	0.94106	0
DEK	GALK2	ACC	0.977562	0
DEK	ALG9	ACC	0.954748	0
DEK	CHSY1	ACC	0.922379	0
DEK	UGGT1	ACC	0.954748	0
DEK	OGT	ACC	0.964786	0
DEK	PIGF	ACC	0.987278	0
DEK	SLC35B4	ACC	0.964786	0
DICER1	DPAGT1	ACC	0.99796	0.317354
DLX1	GANAB	ACC	0.997745	0
DLX1	B3GALT4	ACC	0.978582	0
DLX1	MOGS	ACC	0.98701	0
DLX1	GBA	ACC	0.998175	0
DLX1	UGDH	ACC	0.909067	0
DLX1	GALE	ACC	0.927747	0
DLX1	GLCE	ACC	0.900317	0
DLX1	NEU1	ACC	0.973804	0
DLX1	HYAL3	ACC	0.936014	0
DLX1	ST3GAL2	ACC	0.964679	0
DLX1	C1GALT1C1	ACC	0.988727	0
DLX1	DPAGT1	ACC	0.996081	0
DLX1	GALNS	ACC	0.940684	0
DLX1	KHK	ACC	0.939664	0
DLX1	MGAT2	ACC	0.981695	0
DLX2	UGDH	ACC	0.964464	0
DLX2	COG1	ACC	0.968007	0
DLX2	GLCE	ACC	0.948736	0
DLX2	UAP1	ACC	0.960706	0
DLX2	GALNT3	ACC	0.952332	0
DLX2	MANBA	ACC	0.915132	0
DLX2	POFUT1	ACC	0.97112	0
DLX2	EXT1	ACC	0.994793	0
DLX4	TPST2	ACC	0.946589	0
DLX4	SLC35B1	ACC	0.987224	0
DLX4	HS3ST6	ACC	0.92297	0
DLX4	DPM1	ACC	0.987224	0
DLX4	GAL3ST3	ACC	0.951259	0
DLX4	CHST4	ACC	0.955231	0
DLX4	GAL3ST1	ACC	0.965054	0
DLX4	SLC35E3	ACC	0.942509	0
DLX4	ALG10B	ACC	0.992055	0
DLX4	MAN2B1	ACC	0.981534	0
DLX4	ST6GALNAC6	ACC	0.949004	0
DLX4	B3GNT4	ACC	0.940415	0
DLX4	NANS	ACC	0.975039	0
DLX4	B3GALT4	ACC	0.979548	0
DLX4	ALG12	ACC	0.965216	0
DLX4	PGM1	ACC	0.935209	0
DLX4	B3GNT9	ACC	0.931934	0
DLX4	MOGS	ACC	0.975522	0
DLX6	MFNG	ACC	0.967094	-0.388802
DMC1	CHST7	ACC	0.953352	0
DMC1	RENBP	ACC	0.989479	0
DMC1	GBGT1	ACC	0.989371	0
DMC1	MGAT1	ACC	0.937731	0
DMC1	B3GALNT1	ACC	0.957539	0
DMC1	MAN1A1	ACC	0.971442	0
DMRT1	CHPF	ACC	0.953996	0
DMRT1	ST3GAL6	ACC	0.990552	0
DOT1L	POMT2	ACC	0.985668	0.517269
DR1	FUT11	ACC	0.966826	0
DR1	SLC35E3	ACC	0.99227	0
DR1	GALK2	ACC	0.981427	0
DR1	ALG3	ACC	0.988459	0
DR1	MAN1B1	ACC	0.92823	0
DR1	ST6GALNAC2	ACC	0.942885	0
DR1	RPN1	ACC	0.940415	0
DR1	STT3A	ACC	0.988459	0
E2F1	PIGX	ACC	0.840187	0
E2F1	PIGW	ACC	0.945029	0
E2F1	GALK1	ACC	0.606506	0
E2F1	ALG3	ACC	0.971548	0
E2F1	SLC35B1	ACC	0.842925	0
E2F1	DPM1	ACC	0.841099	0
E2F1	DPM2	ACC	0.854896	0
E2F1	SLC35C2	ACC	0.790638	0
E2F1	RPN1	ACC	0.679944	0
E2F1	RPN2	ACC	0.791014	0
E2F1	KHK	ACC	0.892742	0
E2F1	B4GALT2	ACC	0.765675	0
E2F1	MOGS	ACC	0.075263	0
E2F1	B3GALT6	ACC	0.609781	0
E2F1	GANAB	ACC	0.986633	0
E2F1	B4GALT3	ACC	0.879751	0
E2F1	PMM1	ACC	0.880502	0
E2F1	GPAA1	ACC	0.978259	0
E2F1	SLC35B2	ACC	0.00375778	0
E2F1	GALE	ACC	0.692882	0
E2F1	GLA	ACC	0.883401	0
E2F1	ST6GALNAC6	ACC	0.480674	0
E2F1	RFNG	ACC	0.665772	0
E2F1	DSEL	ACC	0.89403	0
E2F1	DDOST	ACC	0.834174	0
E2F1	POFUT1	ACC	0.773191	0
E2F1	ALG6	ACC	0.745759	0
E2F1	ST3GAL3	ACC	0.748712	0
E2F1	MANBA	ACC	0.602749	0
E2F1	COG4	ACC	0.976594	0
E2F1	B4GALT7	ACC	0.858761	0
E2F1	B3GAT3	ACC	0.983358	0
E2F1	GMPPB	ACC	0.801374	0
E2F1	ALG8	ACC	0.920281	0
E2F1	GLB1	ACC	0.605916	0
E2F1	FUT11	ACC	0.0423556	0
E2F1	TSTA3	ACC	0.981587	0
E2F1	ALG9	ACC	0.203081	0
E2F1	PIGQ	ACC	0.00177153	0
E2F1	B4GALT4	ACC	0.52405	0
E2F1	DPM3	ACC	0.903264	0
E2F1	GPI	ACC	0.140756	0
E2F1	PIGC	ACC	0.79869	0
E2F1	NANS	ACC	0.599474	0
E2F1	POMT2	ACC	0.661907	0
E2F1	GUSB	ACC	0.791336	0
E2F1	PIGO	ACC	0.596468	0
E2F1	SLC35A4	ACC	0.694063	0
E2F1	XYLT2	ACC	0.891883	0
E2F1	GAL3ST3	ACC	0.898164	0
E2F1	MAN1B1	ACC	0.951739	0
E2F1	SLC35D2	ACC	0.676938	0
E2F1	DPAGT1	ACC	0.996027	0
E2F1	ACER2	ACC	0.7981	0
E2F1	PMM2	ACC	0.971817	0
E2F1	CTSA	ACC	0.970152	0
E2F1	MGAT4B	ACC	0.607204	0
E2F1	ALG5	ACC	0.910565	0
E2F1	SLC35B4	ACC	0.782102	0
E2F2	UGP2	ACC	0.946857	0
E2F2	MOGS	ACC	0.981749	0
E2F2	NEU1	ACC	0.993236	0
E2F2	GLCE	ACC	0.977132	0
E2F2	SLC35A5	ACC	0.98454	0
E2F2	ALG9	ACC	0.953352	0
E2F2	CSGALNACT1	ACC	0.994632	0
E2F2	B4GALT3	ACC	0.959955	0
E2F2	ST3GAL2	ACC	0.98819	0
E2F2	GAL3ST1	ACC	0.970047	0
E2F2	SLC35B1	ACC	0.934028	0
E2F2	FUT2	ACC	0.951259	0
E2F2	SLC35A3	ACC	0.977025	0
E2F2	SLC17A5	ACC	0.986741	0
E2F8	GANAB	ACC	0.958774	0
E2F8	PIGO	ACC	0.975737	0
E2F8	MOGS	ACC	0.999571	0
E2F8	PMM1	ACC	0.974234	0
E2F8	DPAGT1	ACC	0.994417	0
E2F8	MGAT2	ACC	0.984648	0
E2F8	ALG9	ACC	0.923721	0
E2F8	GPI	ACC	0.912395	0
E2F8	SLC35A2	ACC	0.939932	0
E2F8	NANS	ACC	0.96382	0
E2F8	B4GALT3	ACC	0.976166	0
E2F8	ST3GAL2	ACC	0.995223	0
E2F8	GALE	ACC	0.988137	0
EBNA1BP2	DPM1	ACC	0.996564	0
EBNA1BP2	DDOST	ACC	0.99592	0
EBNA1BP2	SULT1C4	ACC	0.965752	0
EBNA1BP2	PIGC	ACC	0.94734	0
EBNA1BP2	GCNT2	ACC	0.999302	0
EBNA1BP2	GLCE	ACC	0.968651	0
EBNA1BP2	DSEL	ACC	0.982017	0
EBNA1BP2	GPAA1	ACC	0.962102	0
EBNA1BP2	SULT1A3	ACC	0.981642	0
EBNA1BP2	RFNG	ACC	0.940147	0
EBNA1BP2	B3GAT2	ACC	0.955285	0
EGFR	TSTA3	ACC	0.993505	0
EGLN2	KHK	ACC	0.999517	0.247624
EGLN2	MGAT4B	ACC	0.96951	0.282959
ELK3	FUT11	ACC	0.939235	0
ELK3	DPM3	ACC	0.932739	0
ELK3	B3GAT3	ACC	0.999463	0
ELK3	CHSY1	ACC	0.903215	0
ELK3	GANAB	ACC	0.998926	0
ELK3	SLC35A3	ACC	0.927479	0
ELK3	GALE	ACC	0.945515	0
ELK3	GPAA1	ACC	0.99796	0
ELK3	FUT1	ACC	0.985936	0
ELK3	PIGO	ACC	0.985775	0
ELK3	GAL3ST4	ACC	0.971764	0
ELK3	GFPT1	ACC	0.946481	0
ELK3	MGAT2	ACC	0.947233	0
ELK3	B3GALT4	ACC	0.967738	0
ELK3	SLC35C2	ACC	0.965162	0
ELK3	MOGS	ACC	0.999302	0
ELL	HYAL2	ACC	0.987063	-0.331494
ELL	TPST2	ACC	0.964303	0.36643
ELL	B3GALT4	ACC	0.988674	-0.299573
ERCC3	PIGL	ACC	0.970798	0
ERCC3	FKTN	ACC	0.914864	0
ERCC3	SLC35E3	ACC	0.941972	0
ERCC3	NEU3	ACC	0.915669	0
ERCC3	SLC35A5	ACC	0.997906	0
ERCC3	ALG9	ACC	0.971872	0
ERCC3	COG6	ACC	0.916635	0
ERCC3	DPM1	ACC	0.937678	0
ERCC3	GALK2	ACC	0.968973	0
ERCC3	SLC35D1	ACC	0.951903	0
ERCC3	B3GNT5	ACC	0.966504	0
ERCC3	SLC35A3	ACC	0.945247	0
ERCC3	DAD1	ACC	0.968329	0
ERCC3	ALG5	ACC	0.967577	0
ERF	PIGQ	ACC	0.973482	0.386543
ERF	GALK2	ACC	0.991143	-0.370754
ERF	NAGLU	ACC	0.95711	-0.398321
ERF	NEU1	ACC	0.96543	-0.35303
ERG	MFNG	ACC	0.966824	0
ERG	CHSY3	ACC	0.46677	0
ERG	FUT1	ACC	0.873041	0
ERG	ST6GALNAC3	ACC	0.432199	0
ERG	ST8SIA4	ACC	0.703726	0
ERG	NDST1	ACC	0.951954	0
ERG	ARSB	ACC	0.652566	0
ERG	CHST15	ACC	0.859513	0.603357
ERG	MAN1C1	ACC	0.957644	0
ERG	ST3GAL2	ACC	0.784572	0
ERG	CSGALNACT1	ACC	0.820056	0
ERG	CHST7	ACC	0.668134	0
ERG	ST6GALNAC6	ACC	0.987707	0
ERG	CHSY1	ACC	0.79767	0
ERG	ST3GAL1	ACC	0.787632	0
ERG	XYLT1	ACC	0.493075	0
ERG	LIPA	ACC	0.550032	0
ERG	B4GALT1	ACC	0.987062	0
ERG	A4GALT	ACC	0.807226	0
ERG	GCNT2	ACC	0.998819	0.734424
ERG	PAPSS2	ACC	0.572901	0
ERG	EXTL2	ACC	0.90627	0
ERG	MGAT5B	ACC	0.601997	0
ERG	CHST3	ACC	0.0750483	0
ERG	ST3GAL3	ACC	0.684346	0
ERG	CSGALNACT2	ACC	0.821613	0
ERG	GM2A	ACC	0.806152	0
ERG	B4GALT6	ACC	0.893601	0
ERG	SLC35F1	ACC	0.225735	0
ERG	B3GALT2	ACC	0.185473	0
ERG	ST3GAL6	ACC	0.899184	0
ERG	CHST1	ACC	0.707537	0
ERG	ST6GAL1	ACC	0.877979	0
ERG	GNS	ACC	0.982768	0
ERG	UST	ACC	0.72187	0
ERG	PAPSS1	ACC	0.900848	0
ERG	SULT1C4	ACC	0.478581	0
ERG	GALNT10	ACC	0.92055	0
ERG	GLA	ACC	0.828752	0
ERG	SMPD1	ACC	0.179783	0
ERG	PIGK	ACC	0.814258	0
ERG	B3GNT2	ACC	0.978044	0
ERG	GLB1	ACC	0.921784	0
ERG	FUT4	ACC	0.99125	0
ERG	SULF2	ACC	0.505905	0
ERG	GPI	ACC	0.0528237	0
ERG	HYAL2	ACC	0.621967	0
ERG	UGDH	ACC	0.76283	0
ERG	ST8SIA1	ACC	0.628731	0
ERG	CHST2	ACC	0.634797	0
ERG	CHST10	ACC	0.58455	0
ERG	EXTL3	ACC	0.902351	0
ERG	ST6GALNAC1	ACC	0.438641	0
ERG	STT3B	ACC	0.709309	0
ERG	GBA	ACC	0.972461	0
ERG	HYAL1	ACC	0.622557	0
ERG	GLCE	ACC	0.357097	0
ERG	HK3	ACC	0.82945	0
ERG	PMM2	ACC	0.706034	0
ERG	HEXB	ACC	0.659974	0
ERG	HAS1	ACC	0.639199	0
ERG	B4GALNT1	ACC	0.478849	0
ERG	GALNT12	ACC	0.411048	0
ERG	GNB1	ACC	0.776197	0
ERG	ACER2	ACC	0.969132	0
ERG	CHST11	ACC	0.770721	0
ERG	NPL	ACC	0.915342	0
ERG	B4GALT7	ACC	0.675113	0
ERG	GALNT7	ACC	0.854788	0
ERG	ST6GAL2	ACC	0.228259	0
ERG	ALG3	ACC	0.577357	0
ERG	LFNG	ACC	0.984861	0
ERG	PIGL	ACC	0.613324	0
ERG	MAN2A1	ACC	0.988458	0
ERG	EXT1	ACC	0.93032	0
ERG	SLC35B1	ACC	0.923878	0
ERG	CHST14	ACC	0.733412	0
ERG	GFPT2	ACC	0.674093	0
ERG	NAGA	ACC	0.863002	0
ERG	HAS2	ACC	0.204584	0
ERG	EXTL1	ACC	0.897949	0
ERG	ST6GALNAC5	ACC	0.169315	0
ERG	GCNT4	ACC	0.628087	0
ERG	ARSD	ACC	0.777271	0
ERG	GBGT1	ACC	0.589757	0
ERG	CHST12	ACC	0.949646	0
ERG	MAN1A1	ACC	0.504187	0
ERG	SULT1B1	ACC	0.580363	0
ERG	GALK1	ACC	0.754992	0
ERG	FUCA1	ACC	0.911585	0
ERG	PMM1	ACC	0.294664	0
ERG	TPST1	ACC	0.729869	0
ERG	POMGNT1	ACC	0.968113	0
ERG	HS3ST3B1	ACC	0.731479	0
ERG	GCNT3	ACC	0.908471	0
ERG	ABO	ACC	0.854735	0
ERG	B4GALT4	ACC	0.996994	0
ERG	GALE	ACC	0.755744	0
ERG	EXT2	ACC	0.775553	0
ERG	GNPNAT1	ACC	0.765085	0
ERG	SLC17A5	ACC	0.840079	0
ERG	CMAS	ACC	0.630288	0
ETS2	GLA	ACC	0.966933	0
ETS2	ST3GAL2	ACC	0.988513	0
ETS2	GLCE	ACC	0.969349	0
ETS2	GBA	ACC	0.996242	0
ETS2	FUT1	ACC	0.945837	0
ETS2	ST6GALNAC1	ACC	0.917709	0
ETS2	HYAL2	ACC	0.981266	0
ETS2	HYAL1	ACC	0.964786	0
ETS2	STT3A	ACC	0.970047	0
ETS2	UGDH	ACC	0.983413	0
ETS2	FUT10	ACC	0.976703	0
ETS2	SLC35A3	ACC	0.951312	0
ETS2	B3GALT4	ACC	0.951044	0
ETS2	GANAB	ACC	0.996994	0
ETS2	MAN2B1	ACC	0.926083	0
ETS2	NEU1	ACC	0.968222	0
ETS2	MOGS	ACC	0.998229	0
ETS2	HYAL3	ACC	0.970261	0
ETS2	GMDS	ACC	0.910301	0
ETS2	GALE	ACC	0.964088	0
ETS2	COG7	ACC	0.94369	0
ETV4	CHST7	ACC	0.975629	0
ETV4	SLC35B1	ACC	0.996457	0
ETV4	HAS3	ACC	0.939342	0
ETV4	NAGK	ACC	0.986902	0
ETV4	PIGC	ACC	0.98599	0
ETV4	LIPA	ACC	0.968544	0
ETV4	NDST2	ACC	0.997048	0
ETV4	B3GNT5	ACC	0.978635	0
ETV4	LAMP3	ACC	0.970637	0
ETV4	ST6GALNAC2	ACC	0.923399	0
ETV4	SLC35F2	ACC	0.997209	0
ETV4	MAN2A2	ACC	0.917709	0
ETV4	FUT11	ACC	0.932041	0
ETV4	GBGT1	ACC	0.938429	0
ETV4	XYLT2	ACC	0.913146	0
ETV4	NEU1	ACC	0.923399	0
ETV4	B3GALT4	ACC	0.94997	0
ETV4	ST3GAL4	ACC	0.996672	0
ETV4	CHPF	ACC	0.941167	0
ETV6	TSTA3	ACC	0.988835	0.323357
ETV7	MAN2B1	ACC	0.962746	0
ETV7	MOGS	ACC	0.973751	0
ETV7	CTSA	ACC	0.987546	0
ETV7	MGAT1	ACC	0.937678	0
ETV7	SULT1C2	ACC	0.949756	0
ETV7	ALG9	ACC	0.983359	0
ETV7	B4GALT3	ACC	0.916367	0
ETV7	HYAL3	ACC	0.944978	0
ETV7	UGT1A6	ACC	0.950185	0
ETV7	TSTA3	ACC	0.94938	0
ETV7	DAD1	ACC	0.980138	0
ETV7	ST3GAL2	ACC	0.999678	0
ETV7	NDST1	ACC	0.917333	0
ETV7	B3GAT3	ACC	0.961941	0
ETV7	GBA	ACC	0.975737	0
EZH1	OGT	ACC	0.968918	0
EZH1	NDST2	ACC	0.915826	0
EZH1	RPN1	ACC	0.771151	0
EZH1	SLC35A1	ACC	0.938426	0
EZH1	PMM2	ACC	0.597219	0
EZH1	COG1	ACC	0.597219	0
EZH1	PIGL	ACC	0.854252	0
EZH1	POMT2	ACC	0.597219	0
EZH1	PIGG	ACC	0.938426	0
EZH1	FPGT	ACC	0.938426	0
EZH1	GNE	ACC	0.938426	0
EZH1	DDOST	ACC	0.597219	0
EZH1	GNPNAT1	ACC	0.898647	0
EZH1	ALG14	ACC	0.597219	0
EZH1	SLC35B1	ACC	0.822257	0
EZH1	ALG5	ACC	0.957269	0
EZH1	RTF1	ACC	0.986257	0
EZH1	B4GALT3	ACC	0.597219	0
EZH1	GPI	ACC	0.957591	0
EZH1	IDUA	ACC	0.701793	0
EZH1	POFUT2	ACC	0.597219	0
EZH1	ALG3	ACC	0.597219	0
EZH1	TSTA3	ACC	0.733358	0
EZH1	DAD1	ACC	0.938426	0
EZH1	UGP2	ACC	0.898647	0
EZH1	DPM1	ACC	0.831383	0
EZH1	COG6	ACC	0.915826	0
EZH1	TPST2	ACC	0.597219	0
EZH1	HS3ST3A1	ACC	0.597219	0
EZH1	KHK	ACC	0.807226	0
EZH1	NANS	ACC	0.873202	0
EZH1	CTBS	ACC	0.963013	0
EZH1	CHST3	ACC	0.597219	0
EZH1	CHPF	ACC	0.597219	0
EZH1	COG5	ACC	0.814849	0
EZH1	COG3	ACC	0.597219	0
EZH1	B3GALNT2	ACC	0.898647	0
EZH1	A4GNT	ACC	0.737492	0
EZH1	ST3GAL2	ACC	0.614344	0
EZH1	ST8SIA1	ACC	0.597219	0
EZH1	GCNT4	ACC	0.597219	0
EZH1	IDS	ACC	0.597219	0
EZH1	CHPF2	ACC	0.597219	0
EZH1	B3GALT2	ACC	0.675757	0
EZH1	SULF2	ACC	0.597219	0
EZH1	SGSH	ACC	0.656216	0
EZH1	UGDH	ACC	0.915826	0
EZH1	PIGP	ACC	0.634421	0
EZH1	MAN1B1	ACC	0.597219	0
EZH1	GALT	ACC	0.701793	0
EZH1	SULT1A3	ACC	0.597219	0
EZH1	ST6GALNAC4	ACC	0.597219	0
EZH1	CHST15	ACC	0.597219	0
EZH1	GAL3ST4	ACC	0.597219	0
EZH1	SLC35A2	ACC	0.840563	0
EZH1	HYAL2	ACC	0.597219	0
EZH1	CHSY1	ACC	0.7347	0
EZH1	B3GNT9	ACC	0.740606	0
EZH1	PIGY	ACC	0.953833	0
EZH1	CHST2	ACC	0.597219	0
EZH1	HS3ST3B1	ACC	0.597219	0
EZH1	HYAL1	ACC	0.597219	0
EZH1	SLC35F4	ACC	0.597219	0
EZH1	POMGNT1	ACC	0.675757	0
EZH1	EXT1	ACC	0.597219	0
EZH1	NEU1	ACC	0.852373	0
EZH1	CTNS	ACC	0.624651	0
EZH1	B3GALNT1	ACC	0.878033	0
EZH1	PIGF	ACC	0.915826	0
EZH1	NDST1	ACC	0.691647	0
EZH1	FKRP	ACC	0.846307	0
EZH1	MOGS	ACC	0.84024	0
EZH1	XYLT2	ACC	0.711563	0
EZH1	GNPDA1	ACC	0.733358	0
EZH1	DPM2	ACC	0.597219	0
EZH1	NAGLU	ACC	0.597219	0
EZH1	UGCG	ACC	0.869981	0
EZH1	ST3GAL3	ACC	0.957591	0
EZH1	MGAT3	ACC	0.597219	0
EZH1	MGAT2	ACC	0.991894	0
FANCD2	PIGW	ACC	0.986258	0
FANCD2	GFPT2	ACC	0.955285	0
FANCD2	GMPPA	ACC	0.995706	0
FANCD2	RENBP	ACC	0.970691	0
FEV	FUT7	ACC	0.94632	0
FEV	B3GNT9	ACC	0.95405	0
FEV	GALNT10	ACC	0.966289	0
FEV	POMT2	ACC	0.967041	0
FEV	GAL3ST4	ACC	0.947286	0
FEV	MPI	ACC	0.998443	0
FEV	GNS	ACC	0.990606	0
FOXD2	CTSA	ACC	0.960921	0
FOXD2	MGAT4B	ACC	0.979709	0
FOXD2	MOGS	ACC	0.953621	0
FOXD2	ALG3	ACC	0.923345	0
FOXD2	B4GALNT4	ACC	0.932793	0
FOXD2	RPN1	ACC	0.945515	0
FOXD2	PIGO	ACC	0.980085	0
FOXD2	B3GAT3	ACC	0.9927	0
FOXG1	NAGA	ACC	0.954855	0
FOXG1	FUT5	ACC	0.916045	0
FOXG1	B4GALT3	ACC	0.986419	0
FOXG1	PIGB	ACC	0.982554	0
FOXG1	HYAL1	ACC	0.954641	0
FOXG1	FUT11	ACC	0.998551	0
FOXH1	GCNT2	ACC	0.97724	0
FOXH1	UGP2	ACC	0.931666	0
FOXH1	B3GNT5	ACC	0.949165	0
FOXH1	GALNT10	ACC	0.989962	0
FOXH1	B4GALT1	ACC	0.927854	0
FOXH1	HS3ST3B1	ACC	0.984164	0
FOXH1	POMT2	ACC	0.989693	0
FOXH1	GFPT2	ACC	0.965645	0
FOXH1	GCNT1	ACC	0.987224	0
FOXM1	ALG10	ACC	0.917329	0
FOXM1	SLC35B1	ACC	0.809749	0
FOXM1	GANAB	ACC	0.996135	0
FOXM1	PIGW	ACC	0.827947	0
FOXM1	RPN2	ACC	0.743719	0
FOXM1	GNPNAT1	ACC	0.711563	0
FOXM1	MOGS	ACC	0.998121	0
FOXM1	ALG3	ACC	0.96006	0
FOXM1	PIGX	ACC	0.719186	0
FOXM1	DPM1	ACC	0.924898	0
FOXM1	STT3A	ACC	0.744524	0
FOXM1	B4GALT3	ACC	0.877013	0
FOXM1	UGGT1	ACC	0.809963	0
FOXM1	SLC35A3	ACC	0.864559	0
FOXM1	GPI	ACC	0.485237	0
FOXM1	RPN1	ACC	0.761112	0
FOXM1	GNB1	ACC	0.629805	0
FOXM1	ST3GAL5	ACC	0.902834	0
FOXM1	B3GNT8	ACC	0.757462	0
FOXM1	SLC35A1	ACC	0.305723	0
FOXM1	ASAH1	ACC	0.603124	0
FOXM1	NDST2	ACC	0.665933	0
FOXM1	PIGH	ACC	0.669154	0
FOXM1	PIGO	ACC	0.992162	0
FOXM1	UGDH	ACC	0.607956	0
FOXM1	UGP2	ACC	0.519218	0
FOXM1	CTSA	ACC	0.804112	0
FOXM1	GAL3ST4	ACC	0.894406	0
FOXM1	PGM1	ACC	0.755583	0
FOXM1	CHST2	ACC	0.504992	0
FOXM1	GLA	ACC	0.915074	0
FOXM1	MAN2B1	ACC	0.981641	0
FOXM1	TPST2	ACC	0.515836	0
FOXM1	GCNT2	ACC	0.689607	0
FOXM1	ALG9	ACC	0.5656	0
FOXM1	HAS3	ACC	0.292624	0
FOXM1	FUT4	ACC	0.312379	0
FOXM1	CHST4	ACC	0.431555	0
FOXM1	ALG14	ACC	0.6691	0
FOXM1	B3GALT2	ACC	0.301213	0
FOXM1	FPGT	ACC	0.131791	0
FOXM1	OGT	ACC	0.927045	0
FOXM1	GM2A	ACC	0.257086	0
FOXM1	B4GALT2	ACC	0.457054	0
FOXM1	POFUT1	ACC	0.691969	0
FOXM1	B3GALT6	ACC	0.530062	0
FOXM1	SLC35B2	ACC	0.935044	0
FOXM1	MGAT2	ACC	0.776251	0
FOXM1	SLC35A4	ACC	0.929139	0
FOXM1	SLC35A2	ACC	0.463066	0
FOXM1	ST3GAL2	ACC	0.835087	0
FOXM1	ALG1	ACC	0.609674	0
FOXM1	COG4	ACC	0.839543	0
FOXM1	COG8	ACC	0.939124	0
FOXM1	GFPT1	ACC	0.49592	0
FOXM1	ST6GALNAC2	ACC	0.906377	0
FOXM1	GALNT11	ACC	0.7019	0
FOXM1	ALG8	ACC	0.83149	0
FOXM1	DPAGT1	ACC	0.956302	0
FOXM1	B4GALNT1	ACC	0.373846	0
FOXM1	ALG5	ACC	0.952706	0
FOXM1	SLC35B4	ACC	0.570593	0
FOXM1	B4GALT4	ACC	0.363217	0
FOXQ1	TSTA3	ACC	0.994793	0
FOXQ1	HYAL1	ACC	0.99839	0
FOXQ1	HYAL3	ACC	0.99737	0
FOXQ1	CHST12	ACC	0.995115	0
FUS	NAGA	ACC	0.946106	-0.444438
FUS	GBA	ACC	0.997638	-0.507966
FUS	FUT7	ACC	0.933222	-0.436362
FUS	GALE	ACC	0.993075	-0.36808
FUS	KHK	ACC	0.975093	-0.399431
FUS	RENBP	ACC	0.917602	-0.578976
FUS	SLC35E1	ACC	0.955822	0.424979
GAPDH	GPI	ACC	0.954157	0.58606
GAPDH	SLC35A5	ACC	0.984701	-0.32037
GFI1B	FUT4	ACC	0.931129	0
GFI1B	GLA	ACC	0.986634	0
GFI1B	B4GALT5	ACC	0.982661	0
GFI1B	FUT8	ACC	0.993397	0
GLI1	SULF1	ACC	0.976864	0
GLI1	GFPT2	ACC	0.923292	0
GLI1	ST3GAL2	ACC	0.991197	0
GLI1	MAN1C1	ACC	0.910784	0
GLI1	CHST3	ACC	0.949595	0
GLI1	UGP2	ACC	0.979494	0
GLI1	PIGH	ACC	0.943958	0
GLI1	RENBP	ACC	0.947018	0
GLI1	CTSA	ACC	0.943851	0
GLI1	EXTL3	ACC	0.991089	0
GLI2	CHST5	ACC	0.94777	0.28202
GLI2	MPI	ACC	0.954909	-0.27963
GLIS1	CHSY3	ACC	0.957003	0
GLIS1	GALT	ACC	0.993075	0
GLIS1	GALK2	ACC	0.999732	0
GLIS1	COG1	ACC	0.940738	0
GLIS1	NEU3	ACC	0.992324	0
GLIS1	GFPT2	ACC	0.908208	0
GLIS1	COG7	ACC	0.981749	0
GLIS1	GALNT12	ACC	0.931075	0
GLIS1	GAL3ST1	ACC	0.903376	0
GLIS1	GALNT10	ACC	0.960921	0
GLIS1	HEXA	ACC	0.986204	0
GLIS1	SLC35E3	ACC	0.989264	0
GLIS1	STT3A	ACC	0.975737	0
GLIS1	MAN2A2	ACC	0.995706	0
GLIS1	ALG10	ACC	0.973106	0
GLIS3	KHK	ACC	0.97053	0
GLIS3	TSTA3	ACC	0.961243	0
GLIS3	ST6GALNAC1	ACC	0.944066	0
GLIS3	B4GALT1	ACC	0.941919	0
GLIS3	RTF1	ACC	0.982017	0
GLIS3	GALK2	ACC	0.99329	0
GLIS3	PIGB	ACC	0.99329	0
GLIS3	COG7	ACC	0.999893	0
GLIS3	HYAL2	ACC	0.988513	0
GLIS3	MGAT1	ACC	0.948897	0
GLIS3	ST6GALNAC2	ACC	0.974556	0
GLYR1	COG7	ACC	0.921789	0.660853
GLYR1	ALG1	ACC	0.953513	0.62441
GLYR1	COG5	ACC	0.966396	0.426401
GLYR1	PIGK	ACC	0.975683	0.572432
GLYR1	NAGK	ACC	0.967953	-0.477809
GMEB1	ALG10	ACC	0.949487	0
GMEB1	PIGO	ACC	0.987063	0
GMEB1	RTF1	ACC	0.989908	0
GMEB1	SLC35B4	ACC	0.997692	0
GMEB1	SLC35A5	ACC	0.932256	0
GMEB1	DDOST	ACC	0.967685	0
GMEB1	STT3A	ACC	0.983789	0
GMEB1	B3GALT4	ACC	0.987922	0
GMEB1	SLC35B1	ACC	0.98658	0
GMEB1	ST3GAL2	ACC	0.99898	0
GMEB1	ALG5	ACC	0.915776	0
GMEB1	HEXA	ACC	0.968705	0
GMEB1	ALG2	ACC	0.942294	0
GMEB1	DSE	ACC	0.932256	0
GMEB1	PIGB	ACC	0.997209	0
GMEB2	HYAL2	ACC	0.998175	0.364011
GMEB2	DPAGT1	ACC	0.96747	-0.300028
GPS2	SLC35A3	ACC	0.984326	-0.514964
GPS2	NAGK	ACC	0.991733	0.393343
GPS2	SLC35E3	ACC	1	-0.403272
GPS2	CTBS	ACC	0.987815	-0.410669
GPS2	FPGT	ACC	0.957486	-0.397383
GPS2	PGM1	ACC	0.976381	-0.388336
GRHL1	B3GNT5	ACC	0.937678	0
GRHL1	GALNT3	ACC	0.94267	0
GRHL1	MFNG	ACC	0.932578	0
GRHL1	PIGN	ACC	0.933491	0
GRHL1	MOGS	ACC	0.992968	0
GRHL1	ARSD	ACC	0.897579	0
GRHL1	GALK1	ACC	0.924848	0
GRHL1	PMM1	ACC	0.969134	0
GRHL1	ST6GALNAC2	ACC	0.934833	0
GRHL1	B4GALT1	ACC	0.952708	0
GRHL1	B4GALNT3	ACC	0.902947	0
GRHL1	ALG14	ACC	0.986902	0
GRHL1	CTSA	ACC	0.944925	0
GRHL3	HS6ST3	ACC	0.97359	0
GRHL3	DDOST	ACC	0.968919	0
GRHL3	NAGK	ACC	0.926405	0
GRHL3	EXT1	ACC	0.985721	0
GRHL3	SLC35D1	ACC	0.986312	0
GRHL3	GLB1	ACC	0.986258	0
GRHL3	MOGS	ACC	0.99431	0
GRHL3	GALNT7	ACC	0.981588	0
GRHL3	HEXB	ACC	0.92356	0
GRHL3	DSE	ACC	0.958345	0
GRHL3	SULF2	ACC	0.949648	0
GRHL3	B4GALT6	ACC	0.945622	0
GRHL3	MAN1A2	ACC	0.987707	0
GRHL3	HAS3	ACC	0.896452	0
GRHL3	B4GALT2	ACC	0.966396	0
GRHL3	FUT11	ACC	0.977079	0
GRHL3	B4GALT7	ACC	0.976596	0
GRHL3	PAPSS1	ACC	0.921467	0
GRHL3	HS6ST1	ACC	0.97681	0
GRHL3	MGAT4A	ACC	0.917333	0
GRHL3	ACER2	ACC	0.908154	0
GRHL3	UGGT2	ACC	0.957539	0
GRHL3	B4GALNT1	ACC	0.916152	0
GRHL3	UGCG	ACC	0.942348	0
GRHL3	GALK1	ACC	0.987224	0
GRHL3	CHSY1	ACC	0.995384	0
GRHL3	FAM20B	ACC	0.94471	0
GRHL3	FUT8	ACC	0.989479	0
GRHL3	GALNT1	ACC	0.946911	0
GRHL3	GALNT12	ACC	0.941919	0
GRHL3	GNS	ACC	0.988459	0
GRHL3	DPM1	ACC	0.963874	0
GRHL3	ALG5	ACC	0.925922	0
GTF2I	COG5	ACC	0.923449	0.696757
GTF2I	DPM3	ACC	0.972407	-0.694765
GTF2I	UGGT1	ACC	0.952598	0
GTF2I	SLC35A3	ACC	0.970206	0.626743
GTF2I	ALG10	ACC	0.938533	0
GTF2I	FUT11	ACC	0.981318	0
GTF2I	SLC35E3	ACC	0.94825	0
GTF2I	SLC35E1	ACC	0.975896	0
GTF2I	COG6	ACC	0.926777	0.559829
GTF2I	GANAB	ACC	0.97697	0
GTF2I	ALG10B	ACC	0.943365	0
GTF2I	MGAT5	ACC	0.849313	0
GTF2I	POFUT1	ACC	0.770829	0
GTF2I	B3GAT3	ACC	0.918027	0
GTF2I	NEU3	ACC	0.817425	0
GTF2I	RFNG	ACC	0.915396	0
GTF2I	B4GALT7	ACC	0.988082	0
GTF2I	GLCE	ACC	0.913732	0
GTF2I	COG8	ACC	0.880234	0
GTF2I	GNS	ACC	0.955336	0
GTF2I	COG3	ACC	0.943365	0
GTF2I	PIGQ	ACC	0.908793	0
GTF2I	COG2	ACC	0.936869	0
GTF2I	GALNT7	ACC	0.916577	0
GTF2I	GFPT1	ACC	0.796382	0
GTF2I	STT3A	ACC	0.990391	0
GTF2I	TSTA3	ACC	0.894836	0
GTF2I	B4GALT2	ACC	0.988351	0
GTF2I	GALNT11	ACC	0.0957698	0
GTF2I	SLC35C2	ACC	0.899721	0
GTF2I	GALK1	ACC	0.136139	0
GTF2I	ALG3	ACC	0.839167	0
GTF2I	MGAT2	ACC	0.980513	0
GTF2I	MAN1A2	ACC	0.71779	0
GTF2I	GLB1	ACC	0.935205	0
GTF2I	DAD1	ACC	0.877013	0
GTF2I	PMM2	ACC	0.727346	0
GTF2I	GMPPA	ACC	0.789188	0
GTF2I	UAP1	ACC	0.96677	0
GTF2I	NDST1	ACC	0.0829933	0
GTF2I	PIGG	ACC	0.838362	0
GTF2I	B3GALT6	ACC	0.0294718	0
GTF2I	FKTN	ACC	0.71779	0
GTF2I	CHSY1	ACC	0.844804	0
GTF2I	NDST2	ACC	0.828806	0
GTF2I	ALG9	ACC	0.956356	0
GTF2I	DSEL	ACC	0.71779	0
GTF2I	ARSB	ACC	0.71779	0
GTF2I	EXTL2	ACC	0.924361	0
GTF2I	PMM1	ACC	0.727292	0
GTF2I	PIGM	ACC	0.410565	0
GTF2I	PIGN	ACC	0.71779	0
GTF2I	HYAL2	ACC	0.89913	0
GTF2I	CHST11	ACC	0.348132	0
GTF2I	GBA	ACC	0.981211	0
GTF2I	CHPF	ACC	0.946264	0
GTF2I	RTF1	ACC	0.386515	0
GTF2I	ST3GAL2	ACC	0.864129	0
GTF2I	HK1	ACC	0.87755	0
GTF2I	GALE	ACC	0.98207	0
GTF2I	GALNT2	ACC	0.898379	0
GTF2I	SLC35B1	ACC	0.962476	0
GTF2I	GAL3ST3	ACC	0.957537	0
GTF2I	HEXA	ACC	0.954316	0
GTF2I	TPST1	ACC	0.993129	0
GTF3C1	NEU1	ACC	0.961029	-0.363698
GTF3C1	KHK	ACC	0.960438	-0.38091
GTF3C2	RTF1	ACC	0.983896	0
GTF3C2	GANAB	ACC	0.965752	0
GTF3C2	FUT10	ACC	0.951796	0
GTF3C2	MAN2A2	ACC	0.975254	0
GTF3C2	FUT11	ACC	0.925815	0
GTF3C2	B3GALT4	ACC	0.98454	0
GTF3C2	KHK	ACC	0.927479	0
GTF3C2	B3GAT3	ACC	0.939557	0
GTF3C2	NANS	ACC	0.91379	0
GTF3C2	ST3GAL2	ACC	0.936926	0
GTF3C2	NEU1	ACC	0.979977	0
GTF3C2	COG7	ACC	0.946911	0
GTF3C2	GBA	ACC	0.991519	0
GTF3C2	B4GALT3	ACC	0.954694	0
GTF3C2	FUT7	ACC	0.952977	0
GTF3C2	LFNG	ACC	0.980622	0
H2AFX	DPM2	ACC	0.699431	0
H2AFX	B3GAT3	ACC	0.845287	0
H2AFX	B3GALT6	ACC	0.824297	0
H2AFX	RFNG	ACC	0.76895	0
H2AFX	MAN1A2	ACC	0.910565	0
H2AFX	DPAGT1	ACC	0.820485	0
H2AFX	GALE	ACC	0.918188	0
H2AFX	GNS	ACC	0.955819	0
H2AFX	SLC35B1	ACC	0.730674	0
H2AFX	MAN2A1	ACC	0.690466	0
H2AFX	GPI	ACC	0.902459	0
H2AFX	MOGS	ACC	0.902727	0
H2AFX	GPAA1	ACC	0.979815	0
H2AFX	COG6	ACC	0.958986	0
H2AFX	NANS	ACC	0.988995	0
H2AFX	TSTA3	ACC	0.65568	0
H2AFX	RPN1	ACC	0.861499	0
H2AFX	GALC	ACC	0.785055	0
H2AFX	CHST12	ACC	0.767232	0
H2AFX	B4GALT1	ACC	0.906055	0
H2AFX	FUT11	ACC	0.881039	0
H2AFX	XYLT1	ACC	0.780545	0
H2AFX	GLCE	ACC	0.685957	0
H2AFX	GANAB	ACC	0.93601	0
H2AFX	ACER2	ACC	0.894728	0
H2AFX	PIGK	ACC	0.898647	0
H2AFX	NEU3	ACC	0.835892	0
H2AFX	DDOST	ACC	0.66137	0
H2AFX	SLC17A5	ACC	0.802341	0
H2AFX	GAL3ST3	ACC	0.860908	0
H2AFX	B4GALT3	ACC	0.90364	0
H2AFX	POFUT1	ACC	0.899936	0
H2AFX	B4GALT5	ACC	0.895641	0
H2AFX	CTBS	ACC	0.917758	0
H2AFX	NDST1	ACC	0.740767	0
H2AFX	SLC35F5	ACC	0.792195	0
H2AFX	GLB1	ACC	0.965589	0
H2AFX	CHSY1	ACC	0.825263	0
H2AFX	LCT	ACC	0.681769	0
H2AFX	UGCG	ACC	0.684024	0
H2AFX	B3GNT4	ACC	0.880234	0
H2AFX	ST6GAL1	ACC	0.988888	0
H2AFX	FUT10	ACC	0.710704	0
H2AFX	COG1	ACC	0.823277	0
H2AFX	SLC35A1	ACC	0.790852	0
H2AFX	HPSE	ACC	0.97289	0
H2AFX	UGDH	ACC	0.919315	0
H2AFX	MAN2A2	ACC	0.767232	0
H2AFX	ALG8	ACC	0.877711	0
H2AFX	GAL3ST4	ACC	0.883509	0
H2AFX	B3GALT4	ACC	0.759502	0
H2AFX	PIGO	ACC	0.834228	0
H2AFX	STT3B	ACC	0.742001	0
H2AFX	GMPPB	ACC	0.897627	0
H2AFX	POMGNT1	ACC	0.788115	0
H2AFX	GUSB	ACC	0.700988	0
H2AFX	MGAT4A	ACC	0.985184	0
H2AFX	NAGLU	ACC	0.7602	0
H2AFX	MGAT4B	ACC	0.884582	0
H2AFX	MAN1A1	ACC	0.679407	0
H2AFX	B4GALT7	ACC	0.971602	0
H2AFX	GM2A	ACC	0.949431	0
H2AFX	NAGK	ACC	0.713549	0
H2AFX	XYLT2	ACC	0.880073	0
H2AFX	SLC35A3	ACC	0.953511	0
H2AFX	COG4	ACC	0.754134	0
H2AFX	GALNT6	ACC	0.792785	0
H2AFX	SLC35E3	ACC	0.769594	0
H2AFX	CMAS	ACC	0.715428	0
H2AFX	CSGALNACT1	ACC	0.812111	0
H2AFX	SLC35B4	ACC	0.873255	0
H2AFX	FAM20B	ACC	0.65568	0
H2AFX	STT3A	ACC	0.65568	0
HBP1	SLC35B4	ACC	0.992055	0.508563
HBP1	CTSA	ACC	0.978474	-0.404723
HCFC1	NEU3	ACC	0.589865	0
HCFC1	PIGO	ACC	0.987224	0.521565
HCFC1	UGGT1	ACC	0.763957	0
HCFC1	MAN1A2	ACC	0.79257	0.548791
HCFC1	GANAB	ACC	0.996296	0
HCFC1	NDST2	ACC	0.666094	0
HCFC1	COG8	ACC	0.902459	0
HCFC1	SLC35E1	ACC	0.930803	0
HCFC1	POFUT1	ACC	0.767608	0
HCFC1	DAD1	ACC	0.651009	0
HCFC1	NDST1	ACC	0.537095	0
HCFC1	MAN2A2	ACC	0.843998	0
HCFC1	FUT11	ACC	0.988029	0
HCFC1	ST3GAL2	ACC	0.945888	0
HCFC1	ACER2	ACC	0.616277	0
HCFC1	DPM3	ACC	0.90729	0
HCFC1	RTF1	ACC	0.664108	0
HCFC1	PIGG	ACC	0.8637	0
HCFC1	PIGY	ACC	0.81093	0
HCFC1	ALG5	ACC	0.960436	0
HCFC1	FAM20B	ACC	0.586751	0
HCFC1	MOGS	ACC	0.981909	0
HCFC1	B3GAT3	ACC	0.987814	0
HCFC1	ALG11	ACC	0.88324	0
HCFC1	SLC35A5	ACC	0.922965	0.558663
HCFC1	FUT10	ACC	0.744632	0
HCFC1	COG5	ACC	0.914752	0
HCFC1	ALG14	ACC	0.949592	0
HCFC1	PIGW	ACC	0.960973	0
HCFC1	POMT2	ACC	0.941056	0
HCFC1	GALNT7	ACC	0.189714	0
HCFC1	GMPPB	ACC	0.919315	0
HCFC1	UGP2	ACC	0.511005	0
HCFC1	IDUA	ACC	0.616921	0
HCFC1	SLC35E3	ACC	0.820378	0
HCFC1	FKTN	ACC	0.703618	0
HCFC1	SLC35A1	ACC	0.768682	0
HCFC1	DPM2	ACC	0.862948	0
HCFC1	GNE	ACC	0.788974	0
HCFC1	ALG3	ACC	0.96983	0
HCFC1	ALG12	ACC	0.8258	0
HCFC1	ALG9	ACC	0.575693	0
HCFC1	COG1	ACC	0.770399	0
HCFC1	PIGM	ACC	0.633884	0
HCFC1	UGDH	ACC	0.415826	0
HCFC1	GNS	ACC	0.83047	0
HCFC1	SLC35A3	ACC	0.822149	0
HCFC1	PIGQ	ACC	0.977078	0
HCFC1	OGT	ACC	0.768198	0
HCFC1	POFUT2	ACC	0.827679	0
HCFC1	POMGNT1	ACC	0.692399	0
HCFC1	CTSA	ACC	0.920228	0
HCFC1	PMM2	ACC	0.70088	0
HCFC1	B3GALNT2	ACC	0.774104	0
HCFC1	COG7	ACC	0.812862	0
HCFC1	COG4	ACC	0.748712	0
HCFC1	GPAA1	ACC	0.950773	0
HCFC1	ST3GAL3	ACC	0.806206	0
HCFC1	GNB1	ACC	0.777002	0
HCFC1	SLC35B2	ACC	0.948196	0
HCFC1	NAGK	ACC	0.850279	0
HCFC1	MGAT4B	ACC	0.686547	0
HCFC1	MAN1B1	ACC	0.93703	0
HCFC1	SLC35A2	ACC	0.958611	0
HCFC1	PIGC	ACC	0.783444	0
HCFC1	SLC35A4	ACC	0.954423	0
HCFC1	ALG1	ACC	0.683756	0
HDAC8	PIGL	ACC	0.992055	0.326999
HDAC8	SLC35D2	ACC	0.919856	-0.434822
HDAC8	GBGT1	ACC	0.982661	0.378037
HECTD1	FUT11	ACC	0.993827	0.392888
HECTD1	UGCG	ACC	0.975576	0.483613
HECTD1	FUT8	ACC	0.983735	0.395021
HES1	MAN2A1	ACC	0.938268	-0.378407
HES4	GALK1	ACC	0.976327	0
HES4	MAN1B1	ACC	0.994149	0
HES4	RTF1	ACC	0.978797	0
HES4	MOGS	ACC	0.962478	0
HES4	B3GNT4	ACC	0.977508	0
HES4	TSTA3	ACC	0.956251	0
HES4	IDS	ACC	0.96586	0
HES4	GPAA1	ACC	0.961673	0
HES4	SLC35B1	ACC	0.9701	0
HES4	UGDH	ACC	0.945998	0
HES4	FUT3	ACC	0.955983	0
HES4	GAA	ACC	0.940791	0
HES4	MGAT1	ACC	0.986848	0
HES4	FUT6	ACC	0.949648	0
HEXIM1	COG1	ACC	0.962532	0.510299
HEXIM1	PIGW	ACC	0.945032	0.453969
HEXIM1	CHSY1	ACC	0.959418	0.352717
HEXIM1	GALNT12	ACC	0.937195	0.390156
HEXIM1	CHST6	ACC	0.919266	-0.495363
HEYL	XYLT2	ACC	0.955124	-0.241963
HIF1A	STT3B	ACC	0.477561	0
HIF1A	MAN2A1	ACC	0.785162	0.641906
HIF1A	CHSY1	ACC	0.738566	0
HIF1A	FUT11	ACC	0.749087	0
HIF1A	DPM2	ACC	0.858224	0
HIF1A	DPM3	ACC	0.942291	0
HIF1A	SLC35F5	ACC	0.824136	0
HIF1A	SLC35A3	ACC	0.824136	0
HIF1A	RFNG	ACC	0.380341	0
HIF1A	B4GALT5	ACC	0.684561	0
HIF1A	B3GAT3	ACC	0.992807	0
HIF1A	COG6	ACC	0.534357	0
HIF1A	MGAT2	ACC	0.386676	0
HIF1A	MAN1A2	ACC	0.494954	0.635903
HIF1A	COG5	ACC	0.904338	0
HIF1A	PIGQ	ACC	0.639575	0
HIF1A	CHST15	ACC	0.922107	0
HIF1A	GNPNAT1	ACC	0.6465	0
HIF1A	GALC	ACC	0.153908	0
HIF1A	CSGALNACT2	ACC	0.492109	0
HIF1A	GMPPA	ACC	0.960919	0
HIF1A	B4GALT2	ACC	0.839972	0
HIF1A	SLC35D1	ACC	0.925435	0
HIF1A	B3GNT2	ACC	0.164269	0
HIF1A	B4GALT7	ACC	0.982983	0
HIF1A	NEU3	ACC	0.705282	0
HIF1A	MGAT5	ACC	0.153908	0
HIF1A	ASAH1	ACC	0.62653	0
HIF1A	SLC35E1	ACC	0.918778	0
HIF1A	B3GALT6	ACC	0.856989	0
HIF1A	HS2ST1	ACC	0.508267	0
HIF1A	GNS	ACC	0.974823	0
HIF1A	ALG3	ACC	0.850601	0
HIF1A	GALK1	ACC	0.417382	0
HIF1A	GALNT2	ACC	0.941808	0
HIF1A	FKTN	ACC	0.510361	0
HIF1A	PIGA	ACC	0.932038	0
HIF1A	ALG10B	ACC	0.551589	0
HIF1A	GALNT1	ACC	0.277754	0
HIF1A	SLC35C2	ACC	0.629429	0
HIF1A	CSGALNACT1	ACC	0.853232	0
HIF1A	ALG12	ACC	0.616921	0
HIF1A	ALG10	ACC	0.811145	0
HIF1A	KHK	ACC	0.86429	0
HIF1A	POMGNT1	ACC	0.822364	0
HIF1A	EXT2	ACC	0.337825	0
HIF1A	UGDH	ACC	0.725789	0
HIF1A	GALNT10	ACC	0.157612	0
HIF1A	PMM1	ACC	0.450505	0
HIF1A	PAPSS2	ACC	0.535592	0
HIF1A	SLC35A5	ACC	0.952115	0
HIF1A	ARSB	ACC	0.484539	0
HIF1A	IDUA	ACC	0.37653	0
HIF1A	SLC35B4	ACC	0.542517	0
HIF1A	LAMP2	ACC	0.377013	0
HIF1A	SLC35A4	ACC	0.945083	0
HIF1A	FPGT	ACC	0.809695	0
HIF1A	GALT	ACC	0.748765	0
HIF1A	GLCE	ACC	0.787202	0
HIF1A	GALNT7	ACC	0.285431	0
HIF1A	SULT1C4	ACC	0.285431	0
HIF1A	MAN1A1	ACC	0.153908	0
HIF1A	PIGK	ACC	0.153908	0
HIF1A	SLC35E3	ACC	0.849528	0
HIF1A	COG3	ACC	0.600387	0
HIF1A	FUT10	ACC	0.286665	0
HIF1A	NDST1	ACC	0.933165	0
HIF1A	HPSE	ACC	0.543805	0
HIF1A	SLC35B1	ACC	0.73776	0
HIF1A	ST3GAL4	ACC	0.788544	0
HIF1A	NAGLU	ACC	0.965053	0
HIF1A	MOGS	ACC	0.955014	0
HIF1A	XYLT2	ACC	0.745759	0
HIF1A	ALG14	ACC	0.595179	0
HIF1A	GNB1	ACC	0.377926	0
HIF1A	C1GALT1	ACC	0.954155	0
HIF1A	B3GNT3	ACC	0.644353	0
HIF1A	GPAA1	ACC	0.698035	0
HIF1A	C1GALT1C1	ACC	0.754241	0
HIF1A	DSE	ACC	0.322042	0
HIF1A	CHST12	ACC	0.685742	0
HIF1A	CHPF2	ACC	0.690949	0
HIF1A	FAM20B	ACC	0.932038	0
HIF1A	UAP1	ACC	0.824136	0
HIF1A	ST6GAL1	ACC	0.180749	0
HIF1A	SLC35B2	ACC	0.98819	0
HIF1A	UGGT2	ACC	0.492109	0
HIF1A	SLC35A2	ACC	0.778237	0
HIF1A	FUT7	ACC	0.879375	0
HIF1A	POMT2	ACC	0.281941	0
HIF1A	DPAGT1	ACC	0.951525	0
HIF1A	MGAT4B	ACC	0.258804	0
HIF1A	EXT1	ACC	0.73411	0
HIF1A	PGM1	ACC	0.990337	0
HIF1A	HYAL1	ACC	0.973857	0
HIF1A	TSTA3	ACC	0.616921	0
HIF1A	POMT1	ACC	0.153908	0
HIF1A	B3GNT9	ACC	0.704477	0
HIF1A	B4GALT1	ACC	0.282961	0
HIF1A	GANAB	ACC	0.99023	0
HIF1A	B3GALT4	ACC	0.990498	0
HIF1A	MAN1B1	ACC	0.674415	0
HIF1A	COG7	ACC	0.707805	0
HIF1A	B3GALNT2	ACC	0.498443	0
HIF1A	UGP2	ACC	0.573921	0
HIF1A	SULF2	ACC	0.653532	0
HIF1A	GAL3ST1	ACC	0.650526	0
HIF1A	UGGT1	ACC	0.66953	0
HINFP	MOGS	ACC	0.999195	0.435448
HINFP	POMT1	ACC	0.934779	0.555533
HINFP	MAN1B1	ACC	0.904665	0.52899
HINFP	CTSA	ACC	0.91379	-0.469275
HINFP	PIGH	ACC	0.954909	0.391807
HIST1H1B	TSTA3	ACC	0.989479	0
HIST1H1B	ALG12	ACC	0.996242	0
HJURP	CTSA	ACC	0.94063	-0.436757
HMGN1	NAGA	ACC	0.985721	-0.355846
HMGN1	MOGS	ACC	0.994471	0.300256
HMGN1	SLC17A5	ACC	0.930968	-0.450697
HMGN3	GBA	ACC	0.995867	-0.350839
HMGN3	FKRP	ACC	0.967255	0.341622
HMGN3	PIGW	ACC	0.9752	0.340569
HMGN3	B3GNT9	ACC	0.967577	0.308506
HOXA1	HYAL3	ACC	0.995169	0.249815
HOXA10	POMT2	ACC	0.989049	0.31431
HOXA10	STT3A	ACC	0.99168	0.288364
HOXA13	B4GALNT3	ACC	0.924795	0.357194
HOXA13	HEXA	ACC	0.988996	-0.284503
HOXA2	CHST12	ACC	0.97579	0
HOXA2	GLA	ACC	0.93494	0
HOXA2	GALK1	ACC	0.951903	0
HOXA2	PIGF	ACC	0.998068	0
HOXA2	CHST4	ACC	0.903537	0
HOXA2	SLC17A5	ACC	0.90037	0
HOXA2	GANAB	ACC	0.924365	0
HOXA2	GALNT4	ACC	0.953621	0
HOXA2	COG3	ACC	0.984862	0
HOXA2	DSE	ACC	0.984862	0
HOXA2	ALG9	ACC	0.946642	0
HOXA2	GALT	ACC	0.945837	0
HOXA2	ALG8	ACC	0.96688	0
HOXA4	SLC35F2	ACC	0.967094	0.264808
HOXA4	GALE	ACC	0.992002	-0.366828
HOXA5	NEU4	ACC	0.972623	-0.311954
HOXA5	FUT3	ACC	0.975951	-0.30383
HOXA6	DPM2	ACC	0.97783	-0.469479
HOXA6	LAMP2	ACC	0.946696	0.40633
HOXA7	POMT2	ACC	0.997584	0.509132
HOXB4	PIGL	ACC	0.97579	0.227397
HOXB4	SLC35B1	ACC	0.947286	0.281906
HOXB4	PIGC	ACC	0.935853	0.258065
HOXB4	B3GAT3	ACC	0.911428	0.322646
HOXB6	MAN1B1	ACC	0.978743	0.415192
HOXB6	UGT1A8	ACC	0.981642	-0.448915
HOXB6	GALNT9	ACC	0.980568	0.40566
HOXC8	FUT2	ACC	0.97783	0.327539
HOXC8	NANS	ACC	0.989479	0.342276
HOXD11	TSTA3	ACC	0.996726	0
ING2	B4GALT7	ACC	0.95244	0.347482
ING2	POMGNT1	ACC	0.979602	-0.309104
ING5	PIGG	ACC	0.964249	0
ING5	FUT10	ACC	0.985184	0
ING5	UGDH	ACC	0.923345	0
ING5	HEXB	ACC	0.91014	0
ING5	PMM1	ACC	0.970583	0
ING5	SLC35A3	ACC	0.920608	0
ING5	CHSY1	ACC	0.9752	0
ING5	MGAT2	ACC	0.980997	0
INO80	RTF1	ACC	0.922379	0
INO80	DPM3	ACC	0.975039	0
INO80	GANAB	ACC	0.990445	0
INO80	MAN2A1	ACC	0.921413	0
INO80	FUT11	ACC	0.912126	0
INO80	GALK2	ACC	0.977079	0
INO80	COG3	ACC	0.928015	0
INO80	TSTA3	ACC	0.978904	0
INO80	CHSY1	ACC	0.959633	0
INO80	ALG11	ACC	0.969993	0
INO80	CSGALNACT2	ACC	0.972355	0
INO80	PIGK	ACC	0.933437	0
INO80	MGAT3	ACC	0.950829	0
INO80	DSE	ACC	0.963122	0
INO80	GBGT1	ACC	0.954211	0
INO80	PIGO	ACC	0.960867	0
INO80	HS3ST3B1	ACC	0.941865	0
INO80	COG5	ACC	0.919588	0
INO80	GALNT9	ACC	0.987707	0
INO80	DPM1	ACC	0.935423	0
INO80	B3GALT6	ACC	0.99839	0
INO80	GBA	ACC	0.98395	0
INO80	FUT10	ACC	0.934081	0
INTS3	B4GALT3	ACC	0.954909	0.283755
INTS3	GBA	ACC	0.949702	0.277582
INTS3	CTBS	ACC	0.966128	-0.245576
INTS3	B3GAT3	ACC	0.925009	0.330498
IRF8	HK3	ACC	0.986312	0
IRF8	ST8SIA4	ACC	0.944388	0
IRF8	LIPA	ACC	0.960277	0
IRF8	MGAT4A	ACC	0.984809	0
IRF8	FUCA1	ACC	0.973429	0
IRF8	NAAA	ACC	0.980622	0
IRF8	GM2A	ACC	0.959042	0
IRF8	ST6GAL1	ACC	0.985131	0
IRF8	DSE	ACC	0.993934	0
IRF8	NAGA	ACC	0.939664	0
IRF8	GCNT1	ACC	0.969832	0
IRF8	GALNT6	ACC	0.947018	0
IRF8	TPST2	ACC	0.994256	0
IRF8	HEXB	ACC	0.992377	0
IRF8	CSGALNACT2	ACC	0.974985	0
IRF8	GNS	ACC	0.953567	0
IRF8	GALC	ACC	0.969886	0
IRF8	ST3GAL1	ACC	0.978206	0
IRF8	B3GALT4	ACC	0.96441	0
IRF8	HPSE	ACC	0.90284	0
IRF8	B4GALT6	ACC	0.947984	0
IRF8	HAS1	ACC	0.984433	0
IRF8	B4GALT5	ACC	0.975737	0
IRF8	EXT1	ACC	0.952816	0
IRF8	MAN2A1	ACC	0.925815	0
ISL1	MAN1C1	ACC	0.98819	0
ISL1	ST8SIA3	ACC	0.96543	0
ISL1	SULF2	ACC	0.983413	0
ISL1	ST3GAL2	ACC	0.945247	0
ISL1	CHST15	ACC	0.99227	0
ISL1	SULF1	ACC	0.975737	0
ISL1	MFNG	ACC	0.962478	0
ISL1	HS3ST3B1	ACC	0.982017	0
ISL1	ST8SIA1	ACC	0.936336	0
ISL1	PAPSS2	ACC	0.917011	0
ISL1	GALNT2	ACC	0.944603	0
ISL1	PIGM	ACC	0.934242	0
ISL1	SLC35B2	ACC	0.945086	0
ISL1	ST6GAL1	ACC	0.982661	0
JDP2	CTSA	ACC	0.95448	-0.310839
KDM1B	EXTL2	ACC	0.972892	0
KDM1B	MAN1A1	ACC	0.988459	0
KDM1B	LIPA	ACC	0.970583	0
KDM1B	B3GNT9	ACC	0.968866	0
KDM1B	SLC35F2	ACC	0.992861	0
KDM1B	B3GNT8	ACC	0.977777	0
KDM1B	B4GALT6	ACC	0.985077	0
KDM4A	GANAB	ACC	0.95711	0
KDM4A	GNB1	ACC	0.930538	0
KDM4A	PIGO	ACC	0.981158	0
KDM4A	DPM3	ACC	0.942563	0
KDM4A	B4GALT2	ACC	0.956466	0
KDM4A	B3GALT4	ACC	0.975522	0
KDM4A	B3GALT6	ACC	0.957325	0
KDM4A	PIGV	ACC	0.903054	0
KDM4A	DPM2	ACC	0.953352	0
KDM4A	ALG3	ACC	0.966826	0
KDM4A	GMPPA	ACC	0.983198	0
KDM4A	IDUA	ACC	0.997584	0
KDM4A	COG8	ACC	0.945354	0
KDM4A	B3GAT3	ACC	0.973751	0
KDM4A	MAN1B1	ACC	0.978904	0
KDM4A	MAN2A2	ACC	0.925439	0
KDM4A	GALT	ACC	0.99635	0
KDM4A	DPAGT1	ACC	0.972301	0
KDM4A	HYAL2	ACC	0.987546	0
KDM4A	KHK	ACC	0.96441	0
KDM4A	MOGS	ACC	0.979226	0
KDM4A	HYAL3	ACC	0.966343	0
KDM5A	ALG10	ACC	0.893118	0
KDM5A	NEU3	ACC	0.730137	0
KDM5A	ALG10B	ACC	0.924791	0
KDM5A	MAN2A1	ACC	0.597863	0
KDM5A	UGGT1	ACC	0.597863	0
KDM5A	DPM3	ACC	0.959577	0
KDM5A	SLC35A3	ACC	0.882757	0
KDM5A	FUT11	ACC	0.98615	0
KDM5A	COG5	ACC	0.975038	0
KDM5A	B3GAT3	ACC	0.937567	0
KDM5A	B4GALT7	ACC	0.932682	0
KDM5A	DPM2	ACC	0.853769	0
KDM5A	RFNG	ACC	0.815976	0
KDM5A	SLC35F5	ACC	0.992807	0
KDM5A	GNS	ACC	0.893118	0
KDM5A	RTF1	ACC	0.976487	0
KDM5A	PIGN	ACC	0.862036	0
KDM5A	SLC35A5	ACC	0.854574	0
KDM5A	HS2ST1	ACC	0.856775	0
KDM5A	GANAB	ACC	0.995222	0
KDM5A	SLC35E1	ACC	0.874866	0
KDM5A	GALNT4	ACC	0.852534	0
KDM5A	COG3	ACC	0.597863	0
KDM5A	TSTA3	ACC	0.842334	0
KDM5A	ALG3	ACC	0.916201	0
KDM5A	GPAA1	ACC	0.96151	0
KDM5A	MGAT2	ACC	0.977078	0
KDM5A	GALE	ACC	0.846575	0
KDM5A	PIGO	ACC	0.996135	0
KDM5A	B3GALT6	ACC	0.597863	0
KDM5A	B3GALNT2	ACC	0.869336	0
KDM5A	DSE	ACC	0.965482	0
KDM5A	PIGK	ACC	0.893118	0
KDM5A	SLC35B1	ACC	0.916201	0
KDM5A	COG8	ACC	0.932682	0
KDM5A	CTSA	ACC	0.98309	0
KDM5A	MOGS	ACC	0.999302	0
KDM5A	PIGG	ACC	0.904499	0
KDM5A	SLC35B4	ACC	0.597863	0
KDM5A	GALK2	ACC	0.916201	0
KDM5A	B3GALT4	ACC	0.97187	0
KDM5A	STT3A	ACC	0.597863	0
KDM5A	SLC35B2	ACC	0.70845	0
KDM5A	SLC35A4	ACC	0.938372	0
KDM5A	NDST2	ACC	0.834282	0
KDM5A	DDOST	ACC	0.874866	0
KDM5A	B4GALT3	ACC	0.964301	0
KDM5A	ALG11	ACC	0.893118	0
KDM5A	ALG9	ACC	0.983895	0
KDM5A	GALNS	ACC	0.863861	0
KDM5A	LAMP1	ACC	0.931662	0
KDM5A	SLC35A2	ACC	0.947498	0
KDM5A	MAN2B1	ACC	0.994739	0
KDM5A	HYAL2	ACC	0.597863	0
KDM5A	ALG5	ACC	0.989156	0
KDM5A	NAGK	ACC	0.938158	0
KDM5A	GLA	ACC	0.866062	0
KDM5A	GAL3ST3	ACC	0.937567	0
KDM5A	ALG14	ACC	0.904499	0
KLF1	MGAT3	ACC	0.922647	0
KLF1	FUT1	ACC	0.983842	0
KLF1	B3GNT9	ACC	0.972087	0
KLF1	ST6GALNAC4	ACC	0.957915	0
KLF1	DPM2	ACC	0.951688	0
KLF10	ACER2	ACC	0.961082	0.422134
KLF10	MAN2B1	ACC	0.996135	-0.366145
KLF10	GAL3ST3	ACC	0.949219	0.32023
KLF15	MAN2A2	ACC	0.936658	0.486799
KLF6	B3GAT3	ACC	0.999732	0
KLF6	GPAA1	ACC	0.992431	0
KLF6	GAL3ST4	ACC	0.991411	0
KLF6	GANAB	ACC	0.995491	0
KLF6	TSTA3	ACC	0.990821	0
KLF6	CHST5	ACC	0.985453	0
L3MBTL2	B3GALT6	ACC	0.994256	0
L3MBTL2	MGAT3	ACC	0.92619	0
L3MBTL2	POMGNT1	ACC	0.92093	0
L3MBTL2	GMPPB	ACC	0.904557	0
L3MBTL2	SLC17A5	ACC	0.976649	0
L3MBTL2	PMM2	ACC	0.98191	0
L3MBTL2	SLC35B1	ACC	0.939557	0
L3MBTL2	STT3A	ACC	0.935745	0
L3MBTL2	GALK1	ACC	0.967792	0
L3MBTL2	LAMP1	ACC	0.984594	0
L3MBTL2	FUT6	ACC	0.954319	0
L3MBTL2	GALK2	ACC	0.984594	0
L3MBTL2	B3GNT4	ACC	0.964786	0
L3MBTL2	HEXA	ACC	0.98191	0
L3MBTL2	FUT10	ACC	0.984594	0
LARP7	CHPF2	ACC	0.997799	0.375448
LARP7	ST6GALNAC5	ACC	0.965538	0.498193
LARP7	B4GALNT1	ACC	0.996564	0.323329
LARP7	GALNT6	ACC	0.972355	-0.357468
LARP7	CHST5	ACC	0.996511	0.322504
LDB1	DAD1	ACC	0.975898	-0.473741
LDB1	MAN2A1	ACC	0.944817	0.5101
LDB1	ST3GAL4	ACC	0.899834	-0.5701
LEO1	PIGW	ACC	0.970583	0
LEO1	SLC35E3	ACC	0.996672	0
LEO1	ST3GAL3	ACC	0.996672	0
LEO1	ARSA	ACC	0.981964	0
LEO1	FUT6	ACC	0.989318	0
LEO1	RENBP	ACC	0.966074	0
LEO1	FUT3	ACC	0.98454	0
MAFB	NEU1	ACC	0.985399	0.297952
MAFB	B4GALT3	ACC	0.964142	0.252973
MAFB	HYAL3	ACC	0.989157	0.240797
MAFG	XYLT1	ACC	0.962907	0
MAFG	TSTA3	ACC	0.959579	0
MAFG	B4GALT6	ACC	0.933222	0
MAFG	GAA	ACC	0.943153	0
MAFG	DDOST	ACC	0.973429	0
MAFG	ST3GAL5	ACC	0.997906	0
MAFG	SLC35C2	ACC	0.974073	0
MAFG	MAN1A1	ACC	0.943797	0
MAFG	GCNT3	ACC	0.940254	0
MAFG	ALG9	ACC	0.943797	0
MAFG	SULT1A2	ACC	0.9876	0
MAPK1	TSTA3	ACC	0.992485	0
MAPK1	GPAA1	ACC	0.995115	0
MAPK1	B4GALNT4	ACC	0.99533	0
MBD4	PIGC	ACC	0.973643	0
MBD4	UAP1	ACC	0.940684	0
MBD4	SLC35E3	ACC	0.955553	0
MBD4	GBA	ACC	0.967148	0
MBD4	GALK2	ACC	0.974609	0
MBD4	GANAB	ACC	0.928176	0
MBD4	C1GALT1	ACC	0.922809	0
MBD4	GCNT1	ACC	0.93859	0
MBD4	SMPD1	ACC	0.921735	0
MBD4	LIPA	ACC	0.919749	0
MBD4	GBGT1	ACC	0.969295	0
MBD4	HEXA	ACC	0.95711	0
MBD4	ALG8	ACC	0.972892	0
MBD4	MOGS	ACC	0.963068	0
MBD4	B3GALT1	ACC	0.9876	0
MBD4	MAN2A2	ACC	0.967846	0
MECOM	ST6GALNAC1	ACC	0.992431	0
MECOM	ST3GAL2	ACC	0.978474	0
MECOM	GALNT7	ACC	0.970369	0
MECOM	GMPPA	ACC	0.958989	0
MECOM	GALNT12	ACC	0.978635	0
MECOM	GAL3ST1	ACC	0.9701	0
MECOM	ALG10B	ACC	0.933061	0
MECOM	GCNT1	ACC	0.909442	0
MECOM	PIGB	ACC	0.974019	0
MECOM	SLC35E1	ACC	0.950668	0
MECOM	TPST1	ACC	0.967363	0
MECOM	B3GNT8	ACC	0.936551	0
MECOM	RPN2	ACC	0.938107	0
MECOM	SLC35A1	ACC	0.909442	0
MECOM	SLC35C1	ACC	0.961619	0
MECOM	B3GALNT2	ACC	0.913898	0
MECOM	NAGA	ACC	0.977723	0
MECOM	GPAA1	ACC	0.939664	0
MECOM	UGT1A6	ACC	0.967255	0
MED1	FUT11	ACC	0.971335	0
MED1	GANAB	ACC	0.99941	0
MED1	B3GAT3	ACC	0.997155	0
MED1	PIGO	ACC	0.985131	0
MED1	TSTA3	ACC	0.989049	0
MED1	DPM3	ACC	0.909281	0
MED1	PIGW	ACC	0.915884	0
MED1	RFNG	ACC	0.965001	0
MED1	NEU1	ACC	0.963659	0
MED1	MGAT1	ACC	0.973697	0
MED1	GALE	ACC	0.977991	0
MED1	HYAL2	ACC	0.987278	0
MEF2D	B4GALT3	ACC	0.954748	0.397212
MEF2D	MAN2A2	ACC	0.977132	0.305804
MEF2D	GALK2	ACC	0.968168	0.300825
MEIS3	UGT1A6	ACC	0.99694	-0.440084
MEIS3	UGT1A9	ACC	0.990552	-0.376852
MLLT1	SLC35E1	ACC	0.976435	0.510242
MLLT1	CSGALNACT2	ACC	0.983145	0.581138
MLLT1	FUT8	ACC	0.961673	0.421906
MLLT1	NAAA	ACC	0.976435	-0.358065
MLLT3	MAN1B1	ACC	0.990445	0.375533
MNT	PIGO	ACC	0.994578	0.334481
MNT	ST3GAL2	ACC	0.998229	0.485349
MRE11A	NEU3	ACC	0.934672	0
MRE11A	DPAGT1	ACC	0.9825	0
MRE11A	GANAB	ACC	0.973214	0
MRE11A	DPM3	ACC	0.954641	0
MRE11A	FUT10	ACC	0.989157	0
MRE11A	PIGO	ACC	0.998658	0
MRE11A	DPM1	ACC	0.980461	0
MRE11A	NDST2	ACC	0.957754	0
MRE11A	COG8	ACC	0.9752	0
MRE11A	B3GAT3	ACC	0.94369	0
MRE11A	ALG3	ACC	0.996189	0
MRE11A	GBA	ACC	0.999893	0
MRE11A	HYAL2	ACC	0.918944	0
MSX1	SULF2	ACC	0.987332	0.404324
MSX1	POFUT2	ACC	0.995598	0.40165
MSX1	B4GALT1	ACC	0.99533	-0.403784
MXD1	ALG12	ACC	0.968275	0
MXD1	B3GNT8	ACC	0.978528	0
MXD1	PIGQ	ACC	0.962693	0
MXD1	RTF1	ACC	0.986956	0
MXD1	GALK2	ACC	0.9949	0
MXD1	COG8	ACC	0.967094	0
MXD1	HK1	ACC	0.95142	0
MXD1	FUT10	ACC	0.975039	0
MXD1	TSTA3	ACC	0.970369	0
MXD1	NANS	ACC	0.988942	0
MXD1	COG1	ACC	0.992109	0
MXD3	NANS	ACC	0.995759	0.393798
MXD3	DPM2	ACC	0.911053	0.670071
MYBL1	FUT2	ACC	0.971228	0.422902
MYBL1	XYLT1	ACC	0.951527	0.404353
MZF1	B3GNT9	ACC	0.971925	0.451778
NCAPG	DPM1	ACC	1	0
NCAPG	ALG10	ACC	1	0
NCAPG	GANAB	ACC	1	0
NCAPG	ALG6	ACC	1	0
NCAPG	RPN1	ACC	1	0
NCAPG	RPN2	ACC	1	0
NCAPG	PIGX	ACC	1	0
NCAPG	ALG8	ACC	1	0
NCAPG	B4GALT3	ACC	1	0
NCAPG	MOGS	ACC	1	0
NCAPG	B3GNT8	ACC	1	0
NCAPG	ALG1	ACC	1	0
NCAPG	GNPNAT1	ACC	1	0
NCAPG	B3GNT5	ACC	1	0
[truncated: 341,957+ more rows]
